# Supplementary material for: Growth Response and Differentiation of Bone Marrow-Derived Mesenchymal Stem/Stromal Cells in the Presence of Novel Multiple Myeloma Drug Melflufen
Source: Cells. 2022 May 7;11(9):1574. doi: 10.3390/cells11091574 (PMC9103864; doi:10.3390/cells11091574)
Supplement: Supplementary file 1 [file cells-11-01574-s001.zip]

Archive with 3 entries (3 files):
- Supplementary file 1 DrugSensitivity-BMSC.xlsx
- Supplementary file 2 DrugSensitivity-summary.xlsx
- Supplementary material 00.pdf
