# Supplementary material for: Growth Response and Differentiation of Bone Marrow-Derived Mesenchymal Stem/Stromal Cells in the Presence of Novel Multiple Myeloma Drug Melflufen
Source: Cells. 2022 May 7;11(9):1574. doi: 10.3390/cells11091574 (PMC9103864; doi:10.3390/cells11091574)
Supplement: Supplementary file 1 [file cells-11-01574-s001.zip › Supplementary file 1 DrugSensitivity-BMSC.xlsx]

## Sheet: DrugSensitivity-BMSC
drug	supplier	supplier ref	development phase	functional class	absolute EC50 (nM)	DSS		doses (nM)	dose responses
Romidepsin	Medchem Express	HY-15149	Approved	Differentiation/Epigenetic modifier; HDAC inhibitor	9.7	23.2		0.1; 1; 10; 100; 1000	92.71; 91.53; 50.88; 3.86; 2.6
Luminespib	ChemieTek	CT-AUY922	Investigational (Ph 2)	HSP inhibitor	15.2	16.8		0.1; 1; 10; 100; 1000	97.16; 96.56; 56.01; 43.98; 38.13
Carfilzomib	ChemieTek	CT-CARF	Approved	Proteasome inhibitor	18.7	19.7		0.1; 1; 10; 100; 1000	101.24; 101.06; 72.23; 11.55; 5.98
NVP-BGT226	Selleck	S2749	Investigational (Ph 2)	Kinase inhibitor	26.3	17.5		0.1; 1; 10; 100; 1000	96.2; 91.94; 60.81; 36.69; 0.52
ARV-825	ChemieTek	CT-ARV825	Probe	Differentiation/Epigenetic modifier	36	10.1		0.03; 0.3; 3; 30; 300	98.8; 93.56; 90.03; 51.68; 39.97
Gedatolisib	Selleck	S2628	Investigational (Ph 2))	Kinase inhibitor	43.7	14.3		0.1; 1; 10; 100; 1000	86.61; 94.69; 78.09; 37.21; 23.44
Bortezomib	ChemieTek	CT-BZ001	Approved	Proteasome inhibitor	50.7	14.5		0.1; 1; 10; 100; 1000	108.28; 102.3; 94.93; 25.23; 7.42
Dactinomycin	Medchem Express	HY-17559	Approved	Conventional Chemotherapeutic	50.7	19		0.1; 1; 10; 100; 1000	88.4; 76.94; 26.97; 54.42; 54.54
Digoxin	Medchem Express	HY-B1049	Approved (non-oncology)	Other	52.9	13.7		0.1; 1; 10; 100; 1000	101.3; 100.45; 93; 31.26; 13.96
CUDC-907	Selleck	S2759	Investigational (Ph 2)	Differentiation/Epigenetic modifier	64.9	24.6		1; 10; 100; 1000; 10000	84.52; 76.77; 51; 3.71; 3.17
Sepantronium bromide	Selleck	S1130	Investigational (Ph 2)	Apoptotic modulator	70.5	25.4		1; 10; 100; 1000; 10000	102.86; 93.86; 38.14; 3.69; 0.38
Sapanisertib	ChemieTek	CT-INK128	Investigational (Ph 1)	Kinase inhibitor	75.9	11.4		0.1; 1; 10; 100; 1000	101.68; 102.89; 88.8; 45.78; 30.97
Ganetespib	Selleck	S1159	Investigational (Ph 3)	HSP inhibitor	86.2	10.3		0.1; 1; 10; 100; 1000	99.96; 98.65; 96.23; 47.29; 37.21
Onalespib	Medchem Express	HY-14463	Investigational (Ph 2)	HSP inhibitor	90.4	12.5		0.25; 2.5; 25; 250; 2500	105.66; 94.74; 86.83; 43.62; 48.13
Omipalisib	Medchem Express	HY-10297	Investigational (Ph 1)	Kinase inhibitor	97.9	11.6		0.1; 1; 10; 100; 1000	91.77; 101.58; 77.27; 52.47; 30.74
Dactolisib	LC Laboratories	N-4288	Investigational (Ph 2)	Kinase inhibitor; PI3K inhibitor	113.5	10.7		0.1; 1; 10; 100; 1000	101.92; 101.61; 82.51; 53.35; 33.63
Panobinostat	LC Laboratories	P-3703	Approved	Differentiation/Epigenetic modifier; HDAC inhibitor	123.5	10.2		0.1; 1; 10; 100; 1000	102.95; 100.04; 98.47; 62.22; 6.03
Copanlisib	Selleck	S2802-2	Approved	Kinase inhibitor	126.2	13		0.1; 1; 10; 100; 1000	93.99; 86.56; 74.89; 48.33; 40.43
Dasatinib	LC Laboratories	D-3307	Approved	Kinase inhibitor; Tyrosine kinase inhibitor	131.7	9.2		0.1; 1; 10; 100; 1000	99.16; 107.33; 94.24; 54.81; 37.49
OTS-964	ChemieTek	CT-OTS964	Probe	Kinase inhibitor	180.1	10.3		0.25; 2.5; 25; 250; 2500	93; 91.99; 100.85; 43.33; 46.4
Quisinostat	Active Biochem	A-1162	Investigational (Ph 2)	Differentiation/Epigenetic modifier	180.9	8.3		0.1; 1; 10; 100; 1000	102.28; 105.57; 104.42; 80.98; 5.15
Mitoxantrone	Medchem Express	HY-13502A	Approved	Conventional Chemotherapeutic; Topoisomerase inhibitor	184.8	8		0.1; 1; 10; 100; 1000	99; 93.66; 83.92; 76.82; 10.65
AMG-232	ChemieTek	CT-AMG232	Investigational (Ph 2)	Apoptotic modulator	185.5	18.7		1; 10; 100; 1000; 10000	90.72; 78.35; 53.53; 41.28; 42.86
AZD8055	ChemieTek	CT-A8055-3	Investigational (Ph 1)	Kinase inhibitor; mTOR inhibitor	207.2	17.8		1; 10; 100; 1000; 10000	97.4; 81.16; 60.47; 36.34; 31.72
Doxorubicin	Sigma-Aldrich	D1515	Approved	Conventional Chemotherapeutic; Topoisomerase inhibitor; Anthracycline	218.9	6.8		0.1; 1; 10; 100; 1000	100.44; 97.18; 95.88; 83.54; 25.33
Omacetaxine	Santa Cruz Biotechnology	sc-202652	Approved	Conventional Chemotherapeutic	219	18.6		1; 10; 100; 1000; 10000	106.53; 109.04; 72.31; 17.64; 6.83
Idarubicin	Sigma-Aldrich	I1656	Approved	Conventional Chemotherapeutic; Anthracycline; Topoisomerase inhibitor	233.3	6.6		0.1; 1; 10; 100; 1000	104.6; 103.7; 92.75; 77.73; 30.27
Epirubicin	Medchem Express	HY-13624A	Approved	Conventional Chemotherapeutic	248.6	6.4		0.1; 1; 10; 100; 1000	97.43; 92.99; 81.69; 83.02; 25.88
AT9283	Selleck	S1134	Investigational (Ph 2)	Kinase inhibitor; Tyrosine kinase inhibitor; Aurora inhibitor	253.9	6		0.1; 1; 10; 100; 1000	103.48; 99.29; 94.77; 85.44; 33
LY3023414	Medchem Express	HY-12513	Investigational (Ph 2)	Kinase inhibitor	257.2	10.5		0.25; 2.5; 25; 250; 2500	98.63; 99.05; 90.74; 51.2; 26.68
TAK-901	Selleck	S2718	Investigational (Ph 1)	Kinase inhibitor	264.9	5.9		0.1; 1; 10; 100; 1000	88.49; 93.71; 91.77; 86.27; 32.83
Oprozomib	ChemieTek	CT-OPRO	Investigational (Ph 1)	Proteasome inhibitor	303.7	10		0.25; 2.5; 25; 250; 2500	95.29; 95.26; 98.51; 59.67; 10.5
Daunorubicin	Medchem Express	HY-13062	Approved	Conventional Chemotherapeutic; Topoisomerase inhibitor; Anthracycline	356.4	5.6		0.1; 1; 10; 100; 1000	104.18; 99.61; 95.02; 79.27; 41.51
ONX-0914	Selleck	S7172	Probe	Proteasome inhibitor	391.3	16.1		1; 10; 100; 1000; 10000	91.22; 95.75; 97.57; 13.04; 6.09
BIIB021	Selleck	S1175	Investigational (Ph 2)	HSP inhibitor	449.3	12		1; 10; 100; 1000; 10000	103.57; 101.24; 85.52; 46.97; 48.49
Foretinib	Selleck	S1111	Investigational (Ph 2)	Kinase inhibitor	459.5	6		0.1; 1; 10; 100; 1000	96.22; 102.26; 95.53; 73.88; 43.91
AT7519	Selleck	S1524	Investigational (Ph 1)	Kinase inhibitor	461.9	12.2		1; 10; 100; 1000; 10000	92.31; 86.53; 96.47; 36.31; 50.71
Vistusertib	Medchem Express	HY-15247	Investigational (Ph 2)	Kinase inhibitor	488.1	13.7		1; 10; 100; 1000; 10000	105.24; 101.29; 75.31; 42.38; 26.66
Valrubicin	Medchem Express	HY-13772	Approved	Conventional Chemotherapeutic	489.4	10.8		0.5; 5; 50; 500; 5000	104.1; 90.78; 92.54; 50.69; 14.89
Idasanutlin	Medchem Express	HY-15676	Investigational (Ph 3)	Apoptotic modulator	576.2	13.3		1; 10; 100; 1000; 10000	88.8; 98.91; 69.53; 49.14; 46.16
Napabucasin	Medchem Express	HY-13919	Investigational (Ph 3)	Other	639.6	17.6		2; 20; 200; 2000; 20000	103.9; 90.38; 91.46; 9.76; 1.28
GDC-0084	Medchem Express	HY-19962	Investigational (Ph 1)	Kinase inhibitor	643.5	13.2		1; 10; 100; 1000; 10000	92.87; 89.57; 78.04; 43.9; 28.99
UCN-01	Sigma-Aldrich	U6508-4	Investigational (Ph 2)	Kinase inhibitor	643.5	13.3		1; 10; 100; 1000; 10000	101.11; 95.86; 88.85; 38.72; 2.83
Alvocidib	Selleck	S1230	Investigational (Ph 2)	Kinase inhibitor; CDK inhibitor	738.9	10.8		1; 10; 100; 1000; 10000	105.5; 97.53; 92.33; 48.13; 55.3
Clofarabine	Tocris Biosciences	2600	Approved	Conventional Chemotherapeutic; Antimetabolite	738.9	11.4		1; 10; 100; 1000; 10000	102.17; 97.66; 87.21; 46.7; 39.25
FRAX486	ChemieTek	CT-F486	Probe	Kinase inhibitor	757.5	9.9		0.5; 5; 50; 500; 5000	100.07; 95.06; 88.02; 54.32; 39.77
8-amino-adenosine	Santa Cruz Biotechnology	sc-221119	Probe	Conventional Chemotherapeutic	802.9	21.5		5; 50; 500; 5000; 50000	92.64; 101.13; 76.92; 0.86; 0.55
ENMD-2076	Selleck	S1181	Investigational (Ph 2)	Kinase inhibitor	896.6	11.5		1; 10; 100; 1000; 10000	94.95; 99.37; 90.56; 48.33; 6.73
Aldoxorubicin	Medchem Express	HY-16261	Investigational (Ph 3)	Conventional Chemotherapeutic	944.5	7.3		0.1; 1; 10; 100; 1000	102.38; 86.85; 83.99; 75.34; 39.98
Brigatinib	ChemieTek	CT-AP261	Approved (US)	Kinase inhibitor	944.5	2.8		0.1; 1; 10; 100; 1000	99.24; 95.63; 100.62; 100.7; 46.59
A-419259	Medchem Express	HY-15764A	Probe	Kinase inhibitor	1001.4	11.1		1; 10; 100; 1000; 10000	100.85; 88.64; 91.5; 51.96; 0.73
RO5126766	Medchem Express	HY-18652	Investigational (Ph 1)	Kinase inhibitor	1006.5	0		0.1; 1; 10; 100; 1000	93.44; 94.25; 97.52; 99.73; 92.9
Vinorelbine	Selleck	S4269	Approved	Conventional Chemotherapeutic	1118.4	16.5		1; 10; 100; 1000; 10000	90.54; 71.17; 63.45; 55.2; 37.89
CUDC-305	ChemieTek	CT-CU305	Investigational (Ph 1)	HSP inhibitor	1149.8	8.8		1; 10; 100; 1000; 10000	104.5; 89.58; 100.17; 53.17; 40.67
CEP-37440	ChemieTek	CT-CEP374	Investigational (Ph 1)	Kinase inhibitor	1172.4	6.6		0.5; 5; 50; 500; 5000	98.69; 98.82; 92.39; 78.09; 30.01
Thioguanine	Medchem Express	HY-13765	Approved	Conventional Chemotherapeutic; Antimetabolite	1182	9.2		1; 10; 100; 1000; 10000	98.84; 101.79; 98.44; 54.54; 32.49
MST-312	Sigma-Aldrich	M3949	Probe	Other	1215.1	9.7		1; 10; 100; 1000; 10000	95.6; 98.53; 99.42; 60.33; 16.35
Abexinostat	Medchem Express	HY-10990	Investigational (Ph 2)	Differentiation/Epigenetic modifier	1284.2	10.1		1; 10; 100; 1000; 10000	98.8; 100.19; 93.01; 60.22; 2.65
Pictilisib	Medchem Express	HY-50094	Investigational (Ph 2)	Kinase inhibitor	1284.2	11		1; 10; 100; 1000; 10000	95.88; 96.25; 77.83; 56.29; 30.46
Auranofin	Sigma-Aldrich	A6733	Approved	Conventional Chemotherapeutic	1389.2	3.3		0.25; 2.5; 25; 250; 2500	102.17; 99.04; 106.54; 103.84; 34.59
SGI-1776	Selleck	S2198	Investigational (Ph 1)	Kinase inhibitor	1395.2	9.6		1; 10; 100; 1000; 10000	94.89; 99.67; 86.87; 64.59; 0.44
VLX1570	Medchem Express	HY-12471-2	Investigational (Ph 2)	Proteasome inhibitor	1395.2	9.6		1; 10; 100; 1000; 10000	98.5; 90.8; 82.95; 63.62; 13.61
PF-00477736	Axon Medchem	Axon 1379-2	Investigational (Ph 1)	Kinase inhibitor	1434.3	9.2		1; 10; 100; 1000; 10000	88.41; 107.18; 89.24; 59.87; 23.07
Fedratinib	ChemieTek	CT-TG101	Approved	Kinase inhibitor; Tyrosine kinase inhibitor	1474.5	9.3		1; 10; 100; 1000; 10000	105.66; 101.14; 94.67; 69.54; 5.48
SN-38	ChemieTek	CT-SN38	(Approved)	Conventional Chemotherapeutic	1515.8	10		1; 10; 100; 1000; 10000	95.23; 87.64; 85.7; 59.13; 26.74
Salinomycin	Medchem Express	HY-17439	Veterinary approval	Other	1527	16.8		5; 50; 500; 5000; 50000	99.44; 95.43; 51.01; 50.01; 1.55
Pracinostat	Selleck	S1515	Investigational (Ph 2)	Differentiation/Epigenetic modifier	1558.3	8.8		1; 10; 100; 1000; 10000	97.21; 100.63; 86.29; 68.36; 6.25
Mepacrine	Sigma-Aldrich	Q3251	Approved	Other	1576.9	17.7		5; 50; 500; 5000; 50000	101.32; 98.57; 87.76; 11.82; 0.21
Midostaurin	Medchem Express	HY-10230	Approved	Kinase inhibitor; Tyrosine kinase inhibitor	1646.8	7.5		1; 10; 100; 1000; 10000	97.32; 94.45; 103.76; 65.34; 39.61
Bosutinib	LC Laboratories	B-1788	Approved	Kinase inhibitor; Tyrosine kinase inhibitor	1693	8.8		1; 10; 100; 1000; 10000	98.72; 96.47; 104.3; 78.68; 1.45
Crenolanib	Selleck	S2730	Investigational (Ph 2)	Kinase inhibitor; Tyrosine kinase inhibitor	1839.3	8.5		1; 10; 100; 1000; 10000	96.46; 90.59; 75.67; 82.07; 0.13
GSK-461364	Medchem Express	HY-50877	Investigational (Ph 1)	Kinase inhibitor	1890.8	8		1; 10; 100; 1000; 10000	100.6; 100.6; 83.38; 81.91; 8.49
AR-42	Selleck	S2244	Investigational (Ph 1)	Differentiation/Epigenetic modifier; HDAC inhibitor	1943.8	7.5		1; 10; 100; 1000; 10000	96.91; 94.67; 89.24; 81.3; 17.5
dBET1	ChemieTek	CT-DBET1	Probe	Differentiation/Epigenetic modifier	2054.3	8.2		1; 10; 100; 1000; 10000	104.07; 105.27; 94.81; 60.33; 41.58
Buparlisib	Selleck	S2247	Investigational (Ph 2)	Kinase inhibitor; PI3K inhibitor	2111.9	7.8		1; 10; 100; 1000; 10000	96.33; 93.37; 91.58; 66.94; 28.69
BX-912	Selleck	S1275	Probe	Kinase inhibitor	2171	6.7		1; 10; 100; 1000; 10000	97.13; 93.76; 98.43; 79.99; 32.42
Belinostat	ChemieTek	CT-BELI	Approved (US)	Differentiation/Epigenetic modifier; HDAC inhibitor	2231.9	7.2		1; 10; 100; 1000; 10000	112.05; 103.46; 105.86; 86.96; 9.56
ASP3026	ChemieTek	CT-ASP302	Investigational (Ph 1)	Kinase inhibitor	2294.4	6.5		1; 10; 100; 1000; 10000	101.22; 100.47; 98.58; 84.57; 27.51
Ruboxistaurin	Axon Medchem	Axon 1401-2	Investigational (Ph 3)	Kinase inhibitor	2424.8	7		1; 10; 100; 1000; 10000	97.74; 102.93; 93.29; 90.7; 0.57
BGB324	Medchem Express	HY-15150	Investigational (Ph 1)	Kinase inhibitor	2492.8	6.7		1; 10; 100; 1000; 10000	99.74; 95.61; 95.12; 91.2; 5.42
SAR405838	Selleck	S7649	Investigational (Ph 1)	Apoptotic modulator	2492.8	10.5		1; 10; 100; 1000; 10000	98.35; 98.02; 81.34; 54.25; 47.18
Gandotinib	Medchem Express	HY-13034	Investigational (Ph 2)	Kinase inhibitor	2492.8	6.3		1; 10; 100; 1000; 10000	97.86; 108.18; 97.76; 88.72; 20.53
Tucatinib	Selleck	S2752	Approved	Kinase inhibitor	2515.7	-0.9		0.25; 2.5; 25; 250; 2500	95.9; 96.36; 96.44; 99.82; 98.82
BCI	Sigma-Aldrich	B4313-2	Probe	Other	2553.8	14.9		5; 50; 500; 5000; 50000	98.29; 98.26; 96.44; 21.87; 4.48
Nintedanib	Selleck	S1010-2	Approved	Kinase inhibitor	2562.6	9.7		1; 10; 100; 1000; 10000	98.9; 102.26; 74.88; 64.12; 37.39
Resminostat	Medchem Express	HY-14718A	Investigational (Ph 2)	Differentiation/Epigenetic modifier	2634.4	6		1; 10; 100; 1000; 10000	93.8; 90.2; 102.18; 85.72; 33.47
AZ191	Selleck	S7338	Probe	Kinase inhibitor	2708.2	8.1		1; 10; 100; 1000; 10000	92.77; 93.31; 83.78; 70.01; 29.51
THZ2	Medchem Express	HY-12280	Probe	Kinase inhibitor	2708.2	11.1		1; 10; 100; 1000; 10000	95.78; 87.08; 83.78; 44.89; 56.76
Mivebresib	Medchem Express	HY-100015	Investigational (Ph 1)	Differentiation/Epigenetic modifier; BET inhibitor	2708.2	13		1; 10; 100; 1000; 10000	95.85; 78.95; 69.5; 61.26; 38.11
Amcasertib	Medchem Express	HY-17602	Investigational (Ph 2)	Kinase inhibitor	2784.1	5.9		1; 10; 100; 1000; 10000	99.62; 96.7; 96.98; 91.36; 19.79
PF-03758309	ChemieTek	CT-PF0375	Investigational (Ph 1)	Kinase inhibitor	2862.1	7.4		1; 10; 100; 1000; 10000	103.23; 92.6; 83.92; 73.42; 28.47
CC-115	Medchem Express	HY-16962A	Investigational (Ph 1)	Kinase inhibitor	2862.1	6.9		1; 10; 100; 1000; 10000	101.71; 98.61; 88.61; 72.04; 32.11
Masitinib	LC Laboratories	M-7007	Investigational (Ph 3)	Kinase inhibitor	2862.1	8.8		1; 10; 100; 1000; 10000	94.61; 88.07; 86.57; 64.1; 34.75
Rociletinib	ChemieTek	CT-CO1686	Investigational (Ph 3)	Kinase inhibitor	2862.1	5.8		1; 10; 100; 1000; 10000	104.68; 106.1; 99.29; 82.58; 41.64
Vorinostat	LC Laboratories	V-8477	Approved	Differentiation/Epigenetic modifier	2942.3	5.6		1; 10; 100; 1000; 10000	100.33; 103.41; 111.3; 90.49; 28.03
Fingolimod	LC Laboratories	F-4633	Approved	Other	3024.8	5.8		1; 10; 100; 1000; 10000	102.96; 106.32; 101.74; 97.63; 0.52
Tideglusib	Selleck	S2823	Investigational (Ph 2)	Kinase inhibitor	3031	0		0.3; 3; 30; 300; 3000	90.41; 98.28; 99.68; 99.22; 90.17
UNC0638	Tocris Biosciences	4343	Probe	Differentiation/Epigenetic modifier	3286.3	5.4		1; 10; 100; 1000; 10000	101.31; 100.79; 102.54; 102.13; 0.3
UNC0642	Tocris Biosciences	5132	Probe	Differentiation/Epigenetic modifier	3378.4	5.2		1; 10; 100; 1000; 10000	102.55; 102.02; 100.97; 100.36; 6.14
Pacritinib	Selleck	S8057	Investigational (Ph 3)	Kinase inhibitor	3670.4	4.7		1; 10; 100; 1000; 10000	107.49; 96.94; 102.66; 99.27; 17.11
Triciribine	Selleck	S1117-3	Investigational (Ph 2)	Kinase inhibitor	3764.6	17.6		10; 100; 1000; 10000; 100000	89.26; 78.14; 58.55; 46.88; 35
Omaveloxolone	Selleck	S7672	Investigational (Ph 2)	Other	3773.2	4.7		1; 10; 100; 1000; 10000	93.9; 104.2; 101.6; 113.18; 1.4
Tozasertib	Selleck	S1048	Investigational (Ph 2)	Kinase inhibitor	4453.8	4.9		1; 10; 100; 1000; 10000	96.15; 98.2; 94.38; 87.39; 46.1
NVP-CGM097	Medchem Express	HY-15954	Investigational (Ph 1)	Apoptotic modulator	4613.6	9.2		2.5; 25; 250; 2500; 25000	91.49; 97.69; 84.8; 61.56; 30.61
AZD-5363	ChemieTek	CT-A5363	Investigational (Ph 2)	Kinase inhibitor	4706.9	5.4		1; 10; 100; 1000; 10000	96.02; 93.24; 95.66; 78.92; 44.49
8-chloro-adenosine	Santa Cruz Biotechnology	sc-202436A	Investigational (Ph 2)	Conventional Chemotherapeutic	5349	10.9		5; 50; 500; 5000; 50000	95.57; 93.63; 84.64; 51.93; 29.62
NMS-873	Selleck	S7285	Probe	Other	5404.4	4.1		1; 10; 100; 1000; 10000	93.63; 96.08; 96.41; 93.25; 45.06
Bimatoprost	Selleck	S1407	Approved	Immunomodulator	5534.6	-0.9		0.55; 5.5; 55; 550; 5500	95.46; 92.16; 95.99; 99.98; 95.49
Gemcitabine	Medchem Express	HY-B0003	Approved	Conventional Chemotherapeutic; Antimetabolite	5599.5	4.5		0.1; 1; 10; 100; 1000	96.95; 101.31; 84.69; 84.31; 48.39
NVP-AEW541	Selleck	S1034	Investigational (Ph 1)	Kinase inhibitor	6036.1	4.5		1; 10; 100; 1000; 10000	103.15; 105.14; 83.46; 86.35; 44.83
CC-223	Medchem Express	HY-16956	Investigational (Ph 2)	Kinase inhibitor	6036.1	4.4		1; 10; 100; 1000; 10000	94.87; 88.67; 92.21; 90.27; 47.54
DEL-22379	Selleck	S7921-2	Probe	Kinase inhibitor	7376.8	9.6		5; 50; 500; 5000; 50000	96.61; 95.65; 92.8; 69.83; 0.68
Sabutoclax	Selleck	S8061-2	Probe	Apoptotic modulator	7709.5	5.6		2.5; 25; 250; 2500; 25000	100.11; 100.26; 97.72; 96.26; 8.62
BMS-754807	Medchem Express	HY-10200	Investigational (Ph 2)	Kinase inhibitor	7740.7	9.3		1; 10; 100; 1000; 10000	101.84; 86.77; 83.68; 61.98; 44.41
Raloxifene	Medchem Express	HY-13738A	Approved	Hormone therapy	7957.6	2.6		1; 10; 100; 1000; 10000	104.06; 103.56; 107.67; 109.92; 41.58
Atorvastatin	ChemieTek	CT-ATOR	Approved	Metabolic modifier	8180.6	3.1		1; 10; 100; 1000; 10000	102.08; 102.36; 101.9; 98.56; 46.1
Sitravatinib	ChemieTek	CT-MG516	Investigational (Ph 1)	Kinase inhibitor	9072.8	7.7		0.25; 2.5; 25; 250; 2500	96.87; 96.77; 87.08; 65.65; 48.94
AMG-337	Medchem Express	HY-18696	Investigational (Ph 2)	Kinase inhibitor	9926.6	0		1; 10; 100; 1000; 10000	88.39; 89.68; 89.14; 86.56; 96.16
Resatorvid	Medchem Express	HY-11109	Investigational (Ph 3)	Immunomodulator	9926.6	0		1; 10; 100; 1000; 10000	93.68; 94.77; 97.91; 98.35; 95.96
Motolimod	Medchem Express	HY-13773	Investigational (Ph 2)	Immunomodulator	9926.6	0		1; 10; 100; 1000; 10000	90.59; 88.33; 84.69; 94.3; 94.85
CC122	Medchem Express	HY-100507	Investigational (Ph 2)	Immunomodulator	9926.6	0		1; 10; 100; 1000; 10000	81.16; 98.9; 97.29; 99.86; 88.69
4-hydroxytamoxifen	Medchem Express	HY-16950	Investigational as a gel preparation	Hormone therapy	9926.6	0		1; 10; 100; 1000; 10000	92.61; 93.57; 99; 99.68; 93.86
PF-3845	Selleck	S2666-2	Probe	Other	9926.6	0		1; 10; 100; 1000; 10000	92.23; 93.93; 99.48; 93.22; 98.11
GSK923295	Medchem Express	HY-10299	Investigational (Ph 1)	Kinesin inhibitor	9926.6	0		1; 10; 100; 1000; 10000	89.55; 88.02; 90.26; 94.56; 90.5
PCI-34051	Medchem Express	HY-15224	Probe	Differentiation/Epigenetic modifier	9926.6	0		1; 10; 100; 1000; 10000	92.03; 98.71; 95.08; 99.94; 93.06
Tubastatin A	ChemieTek	CT-TUBA	Probe	Differentiation/Epigenetic modifier	9926.6	0		1; 10; 100; 1000; 10000	96.18; 91.45; 90.96; 94.87; 97.79
EPZ-5687	ChemieTek	CT-EPZ687	Probe	Differentiation/Epigenetic modifier	9926.6	0		1; 10; 100; 1000; 10000	93.28; 92.57; 94.73; 92.19; 94.21
PF-00562271	Selleck	S2672	Investigational (Ph 1)	Kinase inhibitor	12729.8	3.2		1; 10; 100; 1000; 10000	100.52; 93.52; 93.14; 96.44; 49.03
Chloroquine	Sigma-Aldrich	C6628	Approved	Conventional Chemotherapeutic	12841.7	10.3		10; 100; 1000; 10000; 100000	104.15; 91.58; 99.29; 65.5; 0.48
Topotecan	Medchem Express	HY-13768A	Approved	Conventional Chemotherapeutic; Topoisomerase inhibitor	14616.1	4.4		1; 10; 100; 1000; 10000	91.1; 94.28; 92.94; 87.74; 49.67
AT 101	Selleck	S2812-2	Investigational (Ph 2)	Apoptotic modulator	28124.8	6.1		10; 100; 1000; 10000; 100000	101.64; 105.7; 100.54; 95.25; 1.58
Cisplatin	Selleck	S1166-4	Approved	Conventional Chemotherapeutic	48521.8	3.6		10; 100; 1000; 10000; 100000	108.05; 101.59; 102.1; 107.06; 25.28
AZD6738	Medchem Express	HY-19323-2	Investigational (Ph 1)	Kinase inhibitor	48657.7	4.6		2.5; 25; 250; 2500; 25000	95.99; 101.94; 88.4; 82.3; 47.9
GSK-J4	Medchem Express	HY-15648B	Probe	Differentiation/Epigenetic modifier	73042	2.8		10; 100; 1000; 10000; 100000	100.46; 104.15; 96.23; 103.38; 42.31
Miltefosine	Selleck	S3056	Approved	Other	78194.9	2.7		10; 100; 1000; 10000; 100000	105.16; 102.66; 101.08; 104.95; 42.92
Afuresertib	Medchem Express	HY-15966A	Investigational (Ph 2)	Kinase inhibitor	10000000	1.5		0.1; 1; 10; 100; 1000	100.39; 106.79; 99.59; 93.45; 78.97
PF-06463922	Selleck	S7536	Investigational (Ph 2)	Kinase inhibitor	10000000	0.2		0.1; 1; 10; 100; 1000	91.64; 95.25; 99.98; 85.29; 86.63
AMG319	Selleck	S7813	Investigational (Ph 2)	Kinase inhibitor	10000000	0.1		0.1; 1; 10; 100; 1000	105.45; 101.78; 96.72; 101.91; 86.94
GSK2256098	Medchem Express	HY-100498	Investigational (Ph 2)	Kinase inhibitor	10000000	0.1		0.1; 1; 10; 100; 1000	103.15; 103.87; 93.52; 95.31; 86.58
Larotrectinib	Medchem Express	HY-12866	Approved	Kinase inhibitor	10000000	0		0.1; 1; 10; 100; 1000	100.6; 97.45; 100.52; 101.96; 98.76
PF06650833	Medchem Express	HY-19836	Investigational (Ph 2)	Kinase inhibitor	10000000	0.3		1; 10; 100; 1000; 10000	99.15; 103.18; 101.06; 98.89; 85.6
LY-2874455	Axon Medchem	Axon 1981	Investigational (Ph 1)	Kinase inhibitor	10000000	3.6		0.1; 1; 10; 100; 1000	96.78; 99.77; 100.98; 93.76; 51.12
Mubritinib	Selleck	S2216	Investigational (Ph 1)	Kinase inhibitor	10000000	0.4		0.1; 1; 10; 100; 1000	103.49; 101.34; 97.06; 102.79; 80.39
AZD-6482	Selleck	S1462	Investigational (Ph 1)	Kinase inhibitor	10000000	2.1		0.25; 2.5; 25; 250; 2500	97.45; 99.31; 95.74; 92.47; 71.56
Palomid-529	Selleck	S2238	Investigational (Ph 1)	Kinase inhibitor	10000000	0		1; 10; 100; 1000; 10000	103.28; 97.27; 95.15; 101.6; 94.25
AZD-5438	Selleck	S2621	Investigational (Ph 1)	Kinase inhibitor	10000000	1.5		1; 10; 100; 1000; 10000	98.48; 101.81; 102.58; 100.7; 66.94
Bryostatin 1	Santa Cruz Biotechnology	sc-201407-5	Investigational (Ph 1)	Kinase inhibitor	10000000	0		0.01; 0.1; 1; 10; 100	90.89; 76.39; 66.12; 78.79; 80.34
KD025	Medchem Express	HY-15307	Investigational (Ph 2)	Kinase inhibitor	10000000	0		0.5; 5; 50; 500; 5000	96.98; 106.09; 102.09; 98.07; 105.68
Ulixertinib	ChemieTek	CT-VRT752	Investigational (Ph 2)	Kinase inhibitor	10000000	2.4		1; 10; 100; 1000; 10000	102.82; 100.54; 103.8; 87.69; 75.02
Poziotinib	Medchem Express	HY-15730	Investigational (Ph 2)	Kinase inhibitor	10000000	4.2		0.1; 1; 10; 100; 1000	100.13; 88.52; 85.24; 87.1; 83.59
Glesatinib	ChemieTek	CT-MG265	Investigational (Ph 2)	Kinase inhibitor	10000000	5.1		0.25; 2.5; 25; 250; 2500	89.03; 96.65; 88.57; 73.6; 68.52
AZD3759	Medchem Express	HY-18750	Investigational (Ph 2)	Kinase inhibitor	10000000	0		0.1; 1; 10; 100; 1000	92.31; 97.58; 95.9; 91.74; 91.31
GDC-0853	Medchem Express	HY-19834	Investigational (Ph 2)	Kinase inhibitor	10000000	0		0.1; 1; 10; 100; 1000	93.4; 101.34; 102.56; 96.83; 102.74
GSK2636771	ChemieTek	CT-GSK263	Investigational (Ph 1)	Kinase inhibitor	10000000	0		1; 10; 100; 1000; 10000	95.54; 96.83; 92; 99.43; 85.37
Tamatinib	Selleck	S2194-2	Approved	Kinase inhibitor	10000000	4.2		1; 10; 100; 1000; 10000	97.96; 95.59; 96.05; 77.68; 65.27
GSK-1070916	Selleck	S2740	Investigational (Ph 1)	Kinase inhibitor	10000000	1.5		0.1; 1; 10; 100; 1000	95.1; 96.98; 95.2; 92.36; 75.43
AZD-1080	Selleck	S7145	Investigational (Ph 1)	Kinase inhibitor	10000000	0		1; 10; 100; 1000; 10000	96.08; 100.88; 100.08; 99.15; 96.57
GSK-690693	Selleck	S1113	Investigational (Ph 1)	Kinase inhibitor	10000000	6.3		1; 10; 100; 1000; 10000	99.49; 100.91; 83.12; 76.03; 72.6
Tepotinib	ChemieTek	CT-EMD063	Approved	Kinase inhibitor	10000000	0.3		0.1; 1; 10; 100; 1000	102.4; 103.49; 96.49; 94.04; 85.32
Uprosertib	Medchem Express	HY-15965	Investigational (Ph 2)	Kinase inhibitor	10000000	2.4		1; 10; 100; 1000; 10000	95.23; 99.49; 97.24; 84.13; 75.67
Entrectinib	Medchem Express	HY-12678	Approved	Kinase inhibitor	10000000	0.8		0.1; 1; 10; 100; 1000	101.34; 101.78; 103.18; 91.8; 84.98
Serabelisib	Medchem Express	HY-12285	Investigational (Ph 2)	Kinase inhibitor	10000000	3.3		1; 10; 100; 1000; 10000	92.44; 92.93; 95.8; 84.85; 62.63
MK-8776	Selleck	S2735	Investigational (Ph 1)	Kinase inhibitor	10000000	1		0.25; 2.5; 25; 250; 2500	103.1; 100.47; 94.94; 95.43; 80.47
Infigratinib	ChemieTek	CT-BGJ398	Approved	Kinase inhibitor	10000000	0		0.1; 1; 10; 100; 1000	93.89; 97.86; 91.54; 100.08; 96.83
Doramapimod	Medchem Express	HY-10320	Investigational (Ph 1)	Kinase inhibitor	10000000	1		1; 10; 100; 1000; 10000	104.65; 99.64; 93.29; 89.73; 83.31
Merestinib	Medchem Express	HY-15514A	Investigational (Ph 2)	Kinase inhibitor	10000000	1.4		0.1; 1; 10; 100; 1000	90.61; 94.48; 95.41; 83.43; 81.68
Spebrutinib	Medchem Express	HY-18012	Investigational (Ph 2)	Kinase inhibitor	10000000	1.2		0.1; 1; 10; 100; 1000	97.83; 98.66; 92.47; 82.48; 90.51
Olmutinib	ChemieTek	CT-HM712	Investigational (Ph 2)	Kinase inhibitor	10000000	0		0.1; 1; 10; 100; 1000	100.65; 95.59; 102.07; 97.71; 98.27
BMS-911543	ChemieTek	CT-BMS911	Investigational (Ph 1)	Kinase inhibitor	10000000	1		1; 10; 100; 1000; 10000	98.4; 90.04; 90.69; 95.05; 79.12
OSU-03012	Selleck	S1106-2	Investigational (Ph 1)	Kinase inhibitor	10000000	0.5		2.5; 25; 250; 2500; 25000	93.76; 92.03; 91.46; 92.29; 83.92
AZD1208	Medchem Express	HY-15604	Investigational (Ph 1)	Kinase inhibitor	10000000	0.5		1; 10; 100; 1000; 10000	97.83; 93.99; 88.8; 92; 88.49
Filgotinib	Selleck	S7605	Investigational (Ph 2)	Kinase inhibitor	10000000	2.3		1; 10; 100; 1000; 10000	103; 93.16; 93.42; 86.17; 73.96
ABC294640	Selleck	S7174-2	Investigational (Ph 2)	Kinase inhibitor	10000000	3.3		5; 50; 500; 5000; 50000	99.31; 98.69; 88.54; 87.2; 60.52
Erdafitinib	Medchem Express	HY-18708	Approved	Kinase inhibitor	10000000	2.2		0.1; 1; 10; 100; 1000	99.43; 95.18; 90.66; 97.32; 62.45
Selonsertib	ChemieTek	CT-G4997	Investigational (Ph 2)	Kinase inhibitor	10000000	0		0.1; 1; 10; 100; 1000	95.41; 88.72; 98.63; 97.16; 87.25
AZD-8186	Active Biochem	A-1610	Investigational (Ph 1)	Kinase inhibitor	10000000	3.9		0.1; 1; 10; 100; 1000	98.27; 89.63; 91.05; 78.38; 74.22
TAK-285	Selleck	S2784	Investigational (Ph 1)	Kinase inhibitor	10000000	0.4		0.25; 2.5; 25; 250; 2500	95.9; 92.11; 95.87; 90.4; 83.95
Lucitanib	Axon Medchem	Axon 1942	Investigational (Ph 2)	Kinase inhibitor	10000000	9		1; 10; 100; 1000; 10000	93.83; 87.82; 82.69; 61.19; 58.89
Bentamapimod	Medchem Express	HY-14761	Investigational (Ph 1)	Kinase inhibitor	10000000	0		1; 10; 100; 1000; 10000	94.3; 93.09; 85.86; 92.54; 88.6
ZSTK474	LC Laboratories	Z-1066	Investigational (Ph 1)	Kinase inhibitor	10000000	7.2		1; 10; 100; 1000; 10000	96.31; 93.27; 90.35; 66.04; 52.31
AT13148	Medchem Express	HY-16071	Investigational (Ph 1)	Kinase inhibitor	10000000	3.3		1; 10; 100; 1000; 10000	93.29; 94.22; 94.32; 85.37; 60.67
TEW-7197	Selleck	S7530	Investigational (Ph 1)	Kinase inhibitor	10000000	2.1		0.25; 2.5; 25; 250; 2500	101.89; 100.9; 98.93; 93.83; 71.83
Asciminib	Active Biochem	A-1967	Approved	Kinase inhibitor	10000000	0		0.1; 1; 10; 100; 1000	100.56; 98.9; 96.3; 100.8; 103.39
Altiratinib	ChemieTek	CT-D2701	Investigational (Ph 1)	Kinase inhibitor	10000000	2.9		1; 10; 100; 1000; 10000	99.84; 97.65; 105.81; 91.73; 65.62
LY3009120	Medchem Express	HY-12558	Investigational (Ph 1)	Kinase inhibitor	10000000	6.2		1; 10; 100; 1000; 10000	99.16; 95.11; 106.12; 67.6; 53.36
TGX-221	ChemieTek	CT-TGX221	Probe	Kinase inhibitor	10000000	0.3		1; 10; 100; 1000; 10000	98.51; 101.39; 96.3; 103.45; 82.01
PHA 408	Axon Medchem	Axon 1651	Probe	Kinase inhibitor	10000000	1.3		1; 10; 100; 1000; 10000	102.17; 100.33; 95.68; 98.67; 72.82
VE-821	Selleck	S8007	Probe	Kinase inhibitor	10000000	0		1; 10; 100; 1000; 10000	98.25; 99.55; 98.61; 105.19; 101.81
PF-4800567	Tocris Biosciences	4281	Probe	Kinase inhibitor	10000000	0		1; 10; 100; 1000; 10000	94.28; 103.11; 100.8; 97.11; 91.26
SCH772984	ChemieTek	CT-SCH772	Probe	Kinase inhibitor	10000000	4		1; 10; 100; 1000; 10000	101.97; 95.76; 88.15; 80.43; 70.82
AMG-925	ChemieTek	CT-AMG925	Probe	Kinase inhibitor	10000000	0		0.1; 1; 10; 100; 1000	96.56; 107.24; 101.86; 94.48; 94.69
GSK2656157	Medchem Express	HY-13820	Probe	Kinase inhibitor	10000000	0		0.25; 2.5; 25; 250; 2500	98.67; 102.28; 96.98; 109.79; 108.56
CCT196969	ChemieTek	CT-CCT196	Probe	Kinase inhibitor	10000000	0		2.5; 25; 250; 2500; 25000	103.73; 97.24; 102.54; 109.4; 90.64
KU-60019	Selleck	S1570	Probe	Kinase inhibitor	10000000	0.6		2.5; 25; 250; 2500; 25000	96.82; 103.29; 96.56; 106.77; 76.22
Senexin B	ApexBio	A8732	Probe	Kinase inhibitor	10000000	0.3		0.1; 1; 10; 100; 1000	103.29; 97.03; 102.49; 104.15; 82.04
Tasquinimod	Medchem Express	HY-10528	Investigational (Ph 3)	Immunomodulator	10000000	0.8		1; 10; 100; 1000; 10000	96.74; 97.29; 90.87; 90.79; 83.52
ODM-201	Medchem Express	HY-16985	Investigational (Ph 3)	Hormone therapy	10000000	0		0.25; 2.5; 25; 250; 2500	100.28; 97.13; 88.72; 99.76; 95.52
Indibulin	Tocris Biosciences	3728	Investigational (Ph 2)	Conventional Chemotherapeutic	10000000	0		1; 10; 100; 1000; 10000	103.32; 103; 103.03; 95.89; 94.72
Resiquimod	Medchem Express	HY-13740	Investigational (Ph 2)	Immunomodulator	10000000	0		1; 10; 100; 1000; 10000	97.34; 98.69; 106.77; 103.06; 99.99
Vesatolimod	Medchem Express	HY-15601	Investigational (Ph 2)	Immunomodulator	10000000	0		1; 10; 100; 1000; 10000	98.15; 102.1; 94.77; 98.46; 107.91
Ravoxertinib	Medchem Express	HY-15947	Investigational (Ph 1)	Kinase inhibitor	10000000	0		1; 10; 100; 1000; 10000	99.99; 100.23; 90.64; 92.04; 95.47
Tirabrutinib	Medchem Express	HY-18951	Investigational (Ph 1)	Kinase inhibitor	10000000	0		0.1; 1; 10; 100; 1000	98.09; 102.59; 100.17; 95.91; 92.33
PIM-447	Medchem Express	HY-19322B	Investigational (Ph 1)	Kinase inhibitor	10000000	4.1		1; 10; 100; 1000; 10000	94.35; 93.06; 82.12; 86.72; 68.56
AZD0156	ChemieTek	CT-A0156	Investigational (Ph 1)	Kinase inhibitor	10000000	1.9		0.1; 1; 10; 100; 1000	90.09; 100.74; 104.07; 96.77; 68.71
PF-670462	Tocris Biosciences	3316	Probe	Kinase inhibitor	10000000	0.3		1; 10; 100; 1000; 10000	94.51; 100.15; 95.55; 96.17; 85.29
GNE-0877	Selleck	S7367	Probe	Kinase inhibitor	10000000	0		0.1; 1; 10; 100; 1000	99.86; 105.81; 97.76; 97.68; 99.47
UNC2881	Selleck	S7325	Probe	Kinase inhibitor	10000000	0.1		0.25; 2.5; 25; 250; 2500	102.25; 95.37; 105.81; 98.61; 88.25
Orteronel	Selleck	S1195	Investigational (Ph 3)	Hormone therapy	10000000	0		1; 10; 100; 1000; 10000	97.65; 105.5; 102.72; 103.55; 101.94
Ridaforolimus	Active Biochem	A-1004	Investigational (Ph 3)	Rapalog	10000000	7.6		0.01; 0.1; 1; 10; 100	100.77; 99.06; 83.47; 66.71; 69.96
VGX-1027	Selleck	S7515	Investigational (Ph 1)	Immunomodulator	10000000	-0.1		1; 10; 100; 1000; 10000	99; 96.12; 104.02; 98.82; 114.88
Cerdulatinib	Medchem Express	HY-15999	Investigational (Ph 1)	Kinase inhibitor	10000000	5.1		1; 10; 100; 1000; 10000	94.12; 99.65; 94.98; 74.3; 58.22
LY-2584702	Medchem Express	HY-12493A	Investigational (Ph 1)	Kinase inhibitor	10000000	0		1; 10; 100; 1000; 10000	94.2; 95.81; 100.67; 88.07; 89.63
MK-8745	Selleck	S7065	Probe	Kinase inhibitor	10000000	1.3		1; 10; 100; 1000; 10000	98.59; 99.16; 97.89; 95.6; 78.97
GSK-2334470	ChemieTek	CT-GSK233	Probe	Kinase inhibitor	10000000	5.4		1; 10; 100; 1000; 10000	85.89; 101.03; 90.54; 73.86; 75.68
AZD7545	Selleck	S7517	Probe	Kinase inhibitor	10000000	0		1; 10; 100; 1000; 10000	91.91; 94.87; 95.29; 96.61; 88.98
Apalutamide	Axon Medchem	Axon 1979	Approved	Hormone therapy	10000000	0		1; 10; 100; 1000; 10000	92.56; 97.34; 94.17; 95.29; 90.79
PF-04708671	Sigma-Aldrich	PZ0143	Probe	Kinase inhibitor	10000000	1		1; 10; 100; 1000; 10000	98.09; 95.89; 96.07; 83.44; 88.56
GSK269962	Tocris Biosciences	4009	Probe	Kinase inhibitor	10000000	7.3		1; 10; 100; 1000; 10000	90.79; 92.46; 75.57; 71.88; 77.16
GNE-7915	ChemieTek	CT-GNE79	Probe	Kinase inhibitor	10000000	0		0.1; 1; 10; 100; 1000	94.54; 88.85; 91.91; 93.31; 88.87
Epacadostat	Medchem Express	HY-15689	Investigational (Ph 3)	Immunomodulator	10000000	0		1; 10; 100; 1000; 10000	99.76; 96.72; 94.54; 91.16; 92.15
GDC-0919	Selleck	S7111	Investigational (Ph 1)	Immunomodulator	10000000	1		1; 10; 100; 1000; 10000	99.13; 95.76; 95.99; 84.14; 88.56
VS-4718	ChemieTek	CT-VS4718	Investigational (Ph 1)	Kinase inhibitor	10000000	5.6		1; 10; 100; 1000; 10000	102.85; 99.19; 90.17; 72.82; 76.01
BGB-283	Active Biochem	A-6002	Investigational (Ph 1)	Kinase inhibitor	10000000	4.2		1; 10; 100; 1000; 10000	103.11; 94.93; 87.13; 79.7; 72.43
PS-1145	Axon Medchem	Axon 1568	Probe	Kinase inhibitor	10000000	0		2.5; 25; 250; 2500; 25000	101.52; 96.38; 84.04; 93.11; 97.52
GSK650394	Tocris Biosciences	3572	Probe	Kinase inhibitor	10000000	0.7		1; 10; 100; 1000; 10000	91.5; 93.03; 87.94; 88.3; 88.46
NVP-BHG712	Medchem Express	HY-13258	Probe	Kinase inhibitor	10000000	0		1; 10; 100; 1000; 10000	97.08; 94.22; 92.72; 94.51; 114.38
ABT-751	Selleck	S1165	Investigational (Ph 2)	Conventional Chemotherapeutic	10000000	5.5		1; 10; 100; 1000; 10000	99.99; 92.98; 90.72; 74.74; 55.78
Rigosertib	Medchem Express	HY-12037	Investigational (Ph 3)	Other	10000000	8.9		1; 10; 100; 1000; 10000	105.78; 109.27; 92.38; 57.89; 58.84
Varespladib	ChemieTek	CT-VARE	Investigational (Ph 2)	Other	10000000	0		1; 10; 100; 1000; 10000	97.33; 92.95; 95.69; 98.56; 104.17
Filanesib	Medchem Express	HY-15187	Investigational (Ph 2)	Kinesin inhibitor	10000000	0		0.1; 1; 10; 100; 1000	97.6; 99.48; 94.8; 91.93; 95.78
Litronesib	Medchem Express	HY-14846	Investigational (Ph 2)	Kinesin inhibitor	10000000	0		0.1; 1; 10; 100; 1000	93.99; 103.21; 90.11; 92.2; 96.17
Taladegib	Medchem Express	HY-13242	Investigational (Ph 2)	Hedgehog inhibitor	10000000	0		1; 10; 100; 1000; 10000	96.56; 98.98; 100.89; 93.07; 105.72
APR-246	Tocris Biosciences	3710	Investigational (Ph 1)	Apoptotic modulator	10000000	0		1; 10; 100; 1000; 10000	101.6; 102.74; 93.07; 103.51; 106.11
URB597	Selleck	S2631	Investigational (Ph 1)	Metabolic modifier	10000000	0		0.1; 1; 10; 100; 1000	100.32; 100.94; 103.54; 99.36; 98.11
VER 155008	Axon Medchem	Axon 1608	Probe	HSP inhibitor	10000000	2.2		1; 10; 100; 1000; 10000	92.2; 98.32; 103.84; 94.68; 69.64
GSK2830371	ChemieTek	CT-GSK283	Probe	Other	10000000	0		0.5; 5; 50; 500; 5000	93.81; 103.33; 97.81; 98.23; 93.6
A-1155463	ChemieTek	CT-A115	Probe	Apoptotic modulator	10000000	0		1; 10; 100; 1000; 10000	106.08; 98.23; 104.73; 97.99; 99.66
NVP-SHP099	Medchem Express	HY-100388A	Probe	Other	10000000	0		1; 10; 100; 1000; 10000	97.04; 98.77; 93.4; 96.2; 93.81
S-63845	ChemieTek	CT-S63845	Probe	Apoptotic modulator	10000000	0		0.1; 1; 10; 100; 1000	99.24; 95.22; 99.51; 101.12; 105.06
Tarenflurbil	Cayman Chemical Company	70255	Investigational (Ph 3)	Other	10000000	0		1; 10; 100; 1000; 10000	105.69; 99.01; 101.57; 109.54; 103.57
Disulfiram	Selleck	S1680	Approved (non-oncology)	Metabolic modifier	10000000	0		5; 50; 500; 5000; 50000	99.78; 101.42; 109.27; 100.26; 100.71
Marimastat	Selleck	S7156	Investigational (Ph 3)	Other	10000000	0		1; 10; 100; 1000; 10000	107.87; 103.9; 105.75; 99.09; 97.24
Daporinad	Axon Medchem	Axon 1546	Investigational (Ph 2)	Metabolic modifier	10000000	0.2		0.1; 1; 10; 100; 1000	100.65; 98.98; 89.61; 90.68; 92.29
Triapine	Selleck	S7470	Investigational (Ph 2)	Metabolic modifier	10000000	0		1; 10; 100; 1000; 10000	103.51; 98.41; 99.21; 100.53; 93.78
Glasdegib	Medchem Express	HY-16391	Approved	Hedgehog inhibitor	10000000	0		0.1; 1; 10; 100; 1000	97.13; 100.29; 100.08; 91.1; 95.28
Pevonedistat	ChemieTek	CT-M4924	Investigational (Ph 1)	Metabolic modifier	10000000	5.4		1; 10; 100; 1000; 10000	91.75; 106.26; 132.78; 72.63; 57.44
Verdinexor	Medchem Express	HY-15970	Investigational (Ph 1)	Apoptotic modulator	10000000	1.6		0.1; 1; 10; 100; 1000	103.99; 98.14; 94.65; 94.05; 75.37
PAC-1	Selleck	S2738	Investigational (Ph 1)	Apoptotic modulator	10000000	0.5		1; 10; 100; 1000; 10000	102.02; 93.34; 96.95; 100.65; 80.83
ML323	Selleck	S7529	Probe	Other	10000000	0		1; 10; 100; 1000; 10000	94.56; 95.45; 91.43; 96.65; 84.86
SH-4-54	Selleck	HY-16975	Probe	Other	10000000	4		2.5; 25; 250; 2500; 25000	101.18; 97.19; 105.03; 91.07; 51.71
A-1331852	ChemieTek	CT-A133	Probe	Apoptotic modulator	10000000	0		0.1; 1; 10; 100; 1000	102.62; 96.26; 93.66; 107.18; 96.86
Necrostatin 2	Medchem Express	HY-14622	Probe	Apoptotic modulator	10000000	0		1; 10; 100; 1000; 10000	97.22; 101.48; 101; 97.69; 95.48
TAK-580	Medchem Express	HY-15246	Investigational (Ph 1)	Kinase inhibitor	10000000	5.7		1; 10; 100; 1000; 10000	99.42; 102.62; 99.72; 71.76; 54.75
Tosedostat	Tocris Biosciences	3595	Investigational (Ph 3)	Protease inhibitor	10000000	0		1; 10; 100; 1000; 10000	105.75; 110.37; 97.75; 96.74; 97.01
CPI-613	Selleck	S2776	Investigational (Ph 2)	Metabolic modifier	10000000	0		1; 10; 100; 1000; 10000	97.24; 94.47; 99.81; 101.39; 101.36
Saridegib	Active Biochem	A-1062	Investigational (Ph 2)	Hedgehog inhibitor	10000000	0		1; 10; 100; 1000; 10000	92.95; 89.96; 91.4; 94.14; 82.47
NVP-LGK974	Selleck	S7143	Investigational (Ph 1)	Other	10000000	0.4		1; 10; 100; 1000; 10000	94.68; 88.95; 101.6; 103.57; 80.98
WEHI-539	Medchem Express	HY-15607A	Probe	Apoptotic modulator	10000000	0		0.25; 2.5; 25; 250; 2500	101.24; 90.83; 88.56; 96.38; 91.46
TH588	Selleck	S7632	Probe	Metabolic modifier	10000000	0		2.5; 25; 250; 2500; 25000	96.47; 102.2; 105.15; 96.23; 92.92
Erastin	Medchem Express	HY-15763	Probe	Metabolic modifier	10000000	2.1		1; 10; 100; 1000; 10000	102.08; 105.15; 97.93; 97.04; 64.63
Darapladib	Selleck	S7520	Investigational (Ph 3)	Other	10000000	0		0.1; 1; 10; 100; 1000	97.9; 97.36; 94.41; 99.01; 96.56
SB 743921	Selleck	S2182	Investigational (Ph 2)	Kinesin inhibitor	10000000	0		0.01; 0.1; 1; 10; 100	99.24; 101.96; 98.95; 105.81; 103.12
AZD3965	ChemieTek	CT-A3965	Investigational (Ph 1)	Metabolic modifier	10000000	0		0.1; 1; 10; 100; 1000	93.69; 97.19; 99.12; 91.69; 105.15
A-1210477	Active Biochem	A-9036-2	Probe	Apoptotic modulator	10000000	0.3		5; 50; 500; 5000; 50000	98.44; 90.68; 93.54; 100.11; 83.28
CPI-0610	ChemieTek	CT-C0610-2	Investigational (Ph 1)	Differentiation/Epigenetic modifier; BET inhibitor	10000000	0		1; 10; 100; 1000; 10000	94.02; 96.44; 92.74; 104.56; 87.91
Cilengitide	Selleck	S7077	Investigational (Ph 3)	Other	10000000	1.4		1; 10; 100; 1000; 10000	109.93; 103.3; 100.23; 92.71; 80.48
AVN944	ChemieTek	CT-AVN944	Investigational (Ph 2)	Metabolic modifier	10000000	3.9		1; 10; 100; 1000; 10000	92.59; 94.38; 94.71; 81.82; 58.75
MK-0752	Selleck	S2660	Investigational (Ph 2)	Other	10000000	0		0.1; 1; 10; 100; 1000	99.21; 94.68; 98.59; 95.81; 102.74
TIC10	Selleck	S7963-2	Investigational (Ph 2)	Other	10000000	3.8		2.5; 25; 250; 2500; 25000	98.89; 99.69; 96.26; 87.94; 57.41
E7820	Medchem Express	HY-14571	Investigational (Ph 2)	Other	10000000	0		5; 50; 500; 5000; 50000	92.11; 92.92; 104.23; 82.41; 94.62
AT-406	Selleck	S2754-2	Investigational (Ph 1)	Apoptotic modulator	10000000	0		1; 10; 100; 1000; 10000	101.87; 103.93; 108.37; 111.63; 109.51
TRAM-34	Selleck	S1160	Probe	Other	10000000	0		0.1; 1; 10; 100; 1000	95.54; 98.17; 104.23; 96.17; 106.94
Galiellalactone	Santa Cruz Biotechnology	sc-202165-8	Probe	Other	10000000	1.3		2.5; 25; 250; 2500; 25000	89.99; 93.52; 95.81; 98.32; 73.46
BRD7116	Medchem Express	HY-18714	Probe	Other	10000000	0		1; 10; 100; 1000; 10000	93.87; 92.83; 95.42; 94.5; 101.39
JPH203	Medchem Express	HY-100868	Probe	Other	10000000	0		0.5; 5; 50; 500; 5000	97.99; 99.21; 101.72; 96.02; 95.51
RSL3	Medchem Express	HY-100218A	Probe	Metabolic modifier	10000000	0		1; 10; 100; 1000; 10000	108.58; 99.36; 100.59; 96.26; 108.37
Toremifene	Santa Cruz Biotechnology	sc-253712	Approved	Hormone therapy	10000000	0		1; 10; 100; 1000; 10000	97.74; 101.85; 105.18; 107.12; 98.59
Pilocarpine	Tocris Biosciences	694	Approved	Other	10000000	0		4; 40; 400; 4000; 40000	103.92; 104.54; 97.24; 102.93; 95.54
Lasofoxifene	Santa Cruz Biotechnology	sc-211721	Approved	Hormone therapy	10000000	0.4		0.1; 1; 10; 100; 1000	99.16; 97.24; 109.03; 101.12; 81.34
Itraconazole	Selleck	S2476	Approved (non-oncology)	Other	10000000	1.3		0.5; 5; 50; 500; 5000	96.47; 108.62; 100.19; 98.38; 73.15
Exemestane	Medchem Express	HY-13632	Approved	Hormone therapy	10000000	0		1; 10; 100; 1000; 10000	94.12; 110.43; 102.91; 103.53; 97.3
Tamoxifen	Medchem Express	HY-13757	Approved	Hormone therapy	10000000	0		1; 10; 100; 1000; 10000	100.86; 104.23; 92.41; 96.68; 97.79
Enzalutamide	Medchem Express	HY-70002	Approved	Hormone therapy	10000000	0		1; 10; 100; 1000; 10000	103.35; 96.47; 98.54; 103.24; 96.65
Volasertib	ChemieTek	CT-BI6727	Investigational (Ph 3)	Kinase inhibitor	10000000	1.5		0.1; 1; 10; 100; 1000	101.85; 105.98; 100.92; 93.55; 78.5
Trametinib	ChemieTek	CT-GSK112	Approved	Kinase inhibitor; MEK inhibitor	10000000	2.7		0.025; 0.25; 2.5; 25; 250	96.18; 104.02; 91.17; 84.03; 75.14
Ibrutinib	Selleck	S2680	Approved	Kinase inhibitor; Tyrosine kinase inhibitor	10000000	0		0.1; 1; 10; 100; 1000	99.73; 100.45; 96.47; 99.21; 103.4
Dabrafenib	ChemieTek	CT-DABR	Approved	Kinase inhibitor	10000000	0		0.25; 2.5; 25; 250; 2500	100.99; 109.19; 101.56; 101.59; 89.62
Lenvatinib	Selleck	S1164	Approved (US)	Kinase inhibitor	10000000	5.2		0.25; 2.5; 25; 250; 2500	102.75; 109.16; 97.66; 75.96; 53.88
Gefitinib	LC Laboratories	G-4408	Approved	Kinase inhibitor	10000000	3.4		1; 10; 100; 1000; 10000	104.59; 98.18; 94.37; 92.38; 58.02
Ceritinib	Selleck	S7083	Approved	Kinase inhibitor	10000000	1.3		0.25; 2.5; 25; 250; 2500	100.58; 99.21; 100.06; 98.46; 72.84
Erlotinib	Medchem Express	HY-50896	Approved	Kinase inhibitor	10000000	1.5		1; 10; 100; 1000; 10000	103.76; 102.18; 92.93; 97.4; 72.22
Tivozanib	ChemieTek	CT-AV951	Approved	Kinase inhibitor	10000000	7.6		1; 10; 100; 1000; 10000	98.12; 93.31; 77.88; 72.5; 67.54
Saracatinib	LC Laboratories	S-8906	Investigational (Ph 3)	Kinase inhibitor	10000000	5		1; 10; 100; 1000; 10000	100.81; 106.99; 97.63; 76.9; 54.14
Barasertib	ChemieTek	CT-A1152H	Investigational (Ph 3)	Kinase inhibitor; Aurora inhibitor	10000000	0.1		0.1; 1; 10; 100; 1000	101.98; 104.43; 91.22; 109.22; 84.6
Sonidegib	ChemieTek	CT-LDE225-2	Approved	Hedgehog inhibitor	10000000	0		1; 10; 100; 1000; 10000	100.79; 101.15; 100.92; 100.17; 92.67
Vismodegib	LC Laboratories	V-4050	Approved	Hedgehog inhibitor	10000000	0		1; 10; 100; 1000; 10000	103.42; 103.11; 105.62; 102.85; 92.38
Finasteride	Tocris Biosciences	3293	Approved	Hormone therapy	10000000	0		1; 10; 100; 1000; 10000	101.79; 105.72; 100.5; 98.15; 98.9
Methotrexate	Selleck	S1210	Approved	Antimetabolite	10000000	4.7		0.5; 5; 50; 500; 5000	100.3; 95.64; 106.58; 76.82; 61.3
Fulvestrant	Selleck	S1191	Approved	Hormone therapy	10000000	0		0.1; 1; 10; 100; 1000	92.31; 99; 100.92; 104.17; 96.13
Imatinib	LC Laboratories	C-5508	Approved	Tyrosine kinase inhibitor; Kinase inhibitor	10000000	5.8		1; 10; 100; 1000; 10000	105.29; 99.6; 96.18; 69.22; 67.59
Axitinib	LC Laboratories	A-1107	Approved	Kinase inhibitor; Tyrosine kinase inhibitor	10000000	7.9		1; 10; 100; 1000; 10000	94.17; 96.78; 75.86; 70.51; 73.56
Cobimetinib	Medchem Express	HY-13064	Approved (US)	Kinase inhibitor	10000000	4.3		0.1; 1; 10; 100; 1000	95.77; 99.49; 85.97; 81.03; 66.6
Ripasudil	Selleck	S7995	Approved (Japan)	Kinase inhibitor	10000000	1.1		1; 10; 100; 1000; 10000	98.59; 99; 100.42; 96.88; 78.45
Vemurafenib	ChemieTek	CT-P4032-2	Approved	Kinase inhibitor	10000000	0		1; 10; 100; 1000; 10000	104.46; 102.39; 108.83; 105.6; 89.33
Regorafenib	Medchem Express	HY-10331	Approved	Kinase inhibitor; Tyrosine kinase inhibitor	10000000	0.7		1; 10; 100; 1000; 10000	95.64; 98.28; 103.97; 100.48; 78.63
Vatalanib	LC Laboratories	V-8303	Investigational (Ph 3)	Kinase inhibitor	10000000	0		1; 10; 100; 1000; 10000	96.78; 97.22; 104.43; 94.71; 91.45
Enzastaurin	LC Laboratories	E-4506	Investigational (Ph 3)	Kinase inhibitor	10000000	0		1; 10; 100; 1000; 10000	101.25; 99.55; 95.59; 106.06; 89.85
Abiraterone	Selleck	S1123	Approved	Hormone therapy	10000000	0		0.5; 5; 50; 500; 5000	99.21; 96.37; 100.61; 107.1; 96.62
Anagrelide	Tocris Biosciences	2432	Approved	Other	10000000	0		1; 10; 100; 1000; 10000	99.83; 97.06; 101.15; 101.82; 98.92
Celecoxib	Selleck	S1261	Approved	NSAID	10000000	0		1; 10; 100; 1000; 10000	104.92; 94.5; 93.62; 93.47; 97.76
Apatinib	Selleck	S2221	Investigational (Ph 3)	Kinase inhibitor	10000000	0.1		1; 10; 100; 1000; 10000	107.74; 99.03; 97.53; 96.65; 88.4
Alectinib	ChemieTek	CT-CH542	Approved (Japan, US)	Kinase inhibitor	10000000	0		0.1; 1; 10; 100; 1000	96.6; 109.45; 109.89; 104.9; 96.52
Crizotinib	Selleck	S1068	Approved	Kinase inhibitor	10000000	0.2		0.1; 1; 10; 100; 1000	95.54; 101.56; 99.13; 95.74; 87.6
Dovitinib	Selleck	S1018	Investigational (Ph 3)	Kinase inhibitor; Tyrosine kinase inhibitor	10000000	0.9		1; 10; 100; 1000; 10000	99.13; 107.82; 105.21; 99.62; 76.51
Alisertib	Medchem Express	HY-10971	Investigational (Ph 3)	Kinase inhibitor	10000000	0		1; 10; 100; 1000; 10000	101.74; 96.42; 100.19; 94.89; 89.93
Nilutamide	Santa Cruz Biotechnology	sc-203644	Approved	Hormone therapy	10000000	0		1; 10; 100; 1000; 10000	91.92; 102.91; 100.84; 94.45; 100.27
Flutamide	Tocris Biosciences	4094	Approved	Hormone therapy	10000000	0		1; 10; 100; 1000; 10000	95.74; 105.98; 91.92; 92.23; 99.21
Clomifene	Selleck	S2561	Approved	Hormone therapy	10000000	0.9		1; 10; 100; 1000; 10000	97.94; 104.3; 88.66; 96; 77.77
Afatinib	Selleck	S1011	Approved	Kinase inhibitor	10000000	2.9		0.1; 1; 10; 100; 1000	99.8; 95.2; 93; 82.09; 74.23
Vandetanib	LC Laboratories	V-9402	Approved	Kinase inhibitor	10000000	2.5		0.1; 1; 10; 100; 1000	97.01; 105; 91.66; 91.19; 66.24
Pazopanib	LC Laboratories	P-6706	Approved	Kinase inhibitor	10000000	2.1		1; 10; 100; 1000; 10000	96.42; 96.11; 97.37; 93.86; 71.65
Hydroxyfasudil	Santa Cruz Biotechnology	sc-202176	Approved (Japan)	Kinase inhibitor	10000000	1		1.9; 19; 190; 1900; 19000	95.59; 99.7; 92.62; 93.26; 78.08
Simvastatin	Sigma-Aldrich	S6196	Approved (non-oncology)	Metabolic modifier	10000000	2.4		1; 10; 100; 1000; 10000	94.81; 96.44; 91.84; 86.41; 73.46
Lovastatin	Selleck	S2061	Approved (non-oncology)	Metabolic modifier	10000000	0		1; 10; 100; 1000; 10000	110.33; 98.54; 99.49; 91.43; 91.35
Megestrol acetate	Medchem Express	HY-13676	Approved	Hormone therapy	10000000	0		1; 10; 100; 1000; 10000	100.66; 96.52; 99.6; 102.16; 101.67
Idelalisib	ChemieTek	CT-CAL101-2	Approved	Kinase inhibitor	10000000	2.7		1; 10; 100; 1000; 10000	97.11; 91.53; 97.35; 90.21; 67.61
Sorafenib	LC Laboratories	S-8502	Approved	Kinase inhibitor; Tyrosine kinase inhibitor	10000000	0		0.1; 1; 10; 100; 1000	100.04; 91.58; 102.85; 100.45; 88.3
Nilotinib	LC Laboratories	N-8207	Approved	Kinase inhibitor; Tyrosine kinase inhibitor	10000000	0		1; 10; 100; 1000; 10000	92.43; 100.92; 101.46; 94.94; 94.09
Osimertinib	Selleck	S7297	Approved	Kinase inhibitor	10000000	1.5		0.25; 2.5; 25; 250; 2500	101.85; 93.99; 97.66; 95.18; 77.46
Lapatinib	LC Laboratories	L-4804	Approved	Kinase inhibitor	10000000	0.1		0.1; 1; 10; 100; 1000	96.24; 91.87; 96.26; 95.1; 84.34
Selumetinib	Medchem Express	HY-50706	Approved	Kinase inhibitor; MEK inhibitor	10000000	4.9		1; 10; 100; 1000; 10000	98.05; 89; 90.81; 71.49; 75.37
Cediranib	Selleck	S1017	Investigational (Ph 3)	Kinase inhibitor	10000000	2.5		0.1; 1; 10; 100; 1000	92.23; 96.83; 93.52; 87.96; 67.3
SNS-032	Medchem Express	HY-10008	Investigational (Ph 2)	Kinase inhibitor	10000000	12.8		1; 10; 100; 1000; 10000	106.57; 101.71; 64.37; 52.8; 57.92
Milciclib	Selleck	S2751	Investigational (Ph 2)	Kinase inhibitor	10000000	10.1		1; 10; 100; 1000; 10000	99.89; 98.7; 86.95; 55.4; 61.82
BI 2536	Selleck	S1109	Investigational (Ph 2)	Kinase inhibitor	10000000	1.9		0.1; 1; 10; 100; 1000	106.39; 104.44; 97.29; 89.24; 74.37
Binimetinib	ChemieTek	CT-A162	Approved	Kinase inhibitor	10000000	1.9		0.1; 1; 10; 100; 1000	104.91; 90.51; 88.43; 89.21; 81.88
Rabusertib	Selleck	S2626	Investigational (Ph 2)	Kinase inhibitor	10000000	0		0.1; 1; 10; 100; 1000	95.24; 101.35; 96.44; 98.57; 99.35
Mirdametinib	Selleck	S1036	Investigational (Ph 2)	Kinase inhibitor; MEK inhibitor	10000000	2.1		0.1; 1; 10; 100; 1000	97.86; 90.69; 95.45; 81.83; 80.51
Capmatinib	Selleck	S2788	Approved	Kinase inhibitor	10000000	0.5		0.1; 1; 10; 100; 1000	99.58; 100.49; 100.07; 98.49; 83.13
Golvatinib	Selleck	S2859	Investigational (Ph 2)	Kinase inhibitor	10000000	2.7		0.25; 2.5; 25; 250; 2500	96.8; 105.11; 96.31; 93.94; 64.21
CEP-32496	Selleck	S8015	Investigational (Ph 2)	Kinase inhibitor	10000000	4.6		1; 10; 100; 1000; 10000	93.71; 102.98; 91.32; 77.75; 61.77
Silmitasertib	Selleck	S2248	Investigational (Ph 2)	Kinase inhibitor	10000000	2.3		1; 10; 100; 1000; 10000	101.09; 95.32; 100.15; 100.13; 54.83
Encorafenib	Selleck	S7108	Approved	Kinase inhibitor	10000000	0		0.1; 1; 10; 100; 1000	104.8; 101.5; 104.05; 101.63; 94.15
Alpelisib	Selleck	S2814	Approved	Kinase inhibitor	10000000	3.4		0.25; 2.5; 25; 250; 2500	99.68; 95.89; 92.15; 84.17; 64.39
Motesanib	Selleck	S1032	Investigational (Ph 2)	Kinase inhibitor	10000000	0		1; 10; 100; 1000; 10000	101.22; 97.76; 96.25; 95.32; 91.03
OTS167	Selleck	S7159	Investigational (Ph 2)	Kinase inhibitor	10000000	2.9		0.1; 1; 10; 100; 1000	103.4; 95.01; 104.1; 85.26; 71.67
AZD1775	ChemieTek	CT-MK1775	Investigational (Ph 2)	Kinase inhibitor	10000000	4.8		1; 10; 100; 1000; 10000	104.91; 99.11; 85.65; 77.83; 76.84
Radotinib	MedKoo Biosciences	205990Â	Investigational (Ph 3)	Kinase inhibitor	10000000	0		1; 10; 100; 1000; 10000	101.79; 99.45; 105.76; 103.01; 113.35
Ralimetinib	Selleck	S1494-2	Investigational (Ph 2)	Kinase inhibitor	10000000	0.7		1; 10; 100; 1000; 10000	97.03; 101.68; 90.64; 99.58; 79.23
Linsitinib	ChemieTek	CT-O906-2	Investigational (Ph 2)	Kinase inhibitor	10000000	2.9		1; 10; 100; 1000; 10000	92.95; 100.57; 102.7; 87.68; 70.16
Seliciclib	LC Laboratories	R-1234	Investigational (Ph 2)	Kinase inhibitor; CDK inhibitor	10000000	0		1; 10; 100; 1000; 10000	106.23; 100.93; 99.61; 99.63; 89.55
Ipatasertib	ChemieTek	CT-G0068-2	Investigational (Ph 2)	Kinase inhibitor; AKT inhibitor	10000000	4.7		1; 10; 100; 1000; 10000	95.55; 100.98; 90.15; 77.44; 62.68
Amuvatinib	Selleck	S1244	Investigational (Ph 2)	Kinase inhibitor	10000000	0		1; 10; 100; 1000; 10000	94.49; 96.98; 99.71; 103.19; 89.47
RAF-265	Selleck	S2161	Investigational (Ph 2)	Kinase inhibitor; RAF inhibitor	10000000	2.5		0.1; 1; 10; 100; 1000	102.41; 99.4; 105.58; 93.16; 68.03
Sapitinib	Selleck	S2192	Investigational (Ph 2)	Kinase inhibitor	10000000	0		0.1; 1; 10; 100; 1000	106.86; 94.82; 97.03; 96.46; 95.03
Talmapimod	Axon Medchem	Axon 1671	Investigational (Ph 2)	Kinase inhibitor	10000000	0		1; 10; 100; 1000; 10000	102.23; 98.88; 103.58; 96.38; 90.02
Tanzisertib	Medchem Express	HY-15495	Investigational (Ph 2)	Kinase inhibitor	10000000	0.3		1; 10; 100; 1000; 10000	96.31; 104.02; 98.72; 102.85; 82.32
Baricitinib	Selleck	S2851	Approved (EU)	Kinase inhibitor	10000000	0.1		0.25; 2.5; 25; 250; 2500	89.81; 106.39; 102.07; 97.45; 88.3
Entospletinib	Selleck	S7523	Investigational (Ph 2)	Kinase inhibitor; Tyrosine kinase inhibitor	10000000	0		0.5; 5; 50; 500; 5000	99.01; 102.05; 98.85; 94.33; 100.98
TGR-1202	Medchem Express	HY-12279	Investigational (Ph 3)	Kinase inhibitor	10000000	0		0.25; 2.5; 25; 250; 2500	97.99; 96.77; 96.49; 94.41; 99.01
Sonolisib	Active Biochem	PX-866	Investigational (Ph 2)	Kinase inhibitor	10000000	0		1; 10; 100; 1000; 10000	94.77; 97.86; 97.66; 99.16; 89.55
Tandutinib	LC Laboratories	T-7802	Investigational (Ph 2)	Kinase inhibitor	10000000	2.7		0.1; 1; 10; 100; 1000	95.29; 102.72; 108.65; 90.46; 69.77
AZD4547	ChemieTek	CT-A4547	Investigational (Ph 2)	Kinase inhibitor	10000000	1		0.1; 1; 10; 100; 1000	97.89; 104.86; 98.44; 97.01; 79.93
Bafetinib	Selleck	S1369	Investigational (Ph 2)	Kinase inhibitor	10000000	1.9		0.1; 1; 10; 100; 1000	103.19; 100.7; 104.83; 96.62; 68.81
BMS-777607	Selleck	S1561	Investigational (Ph 2)	Kinase inhibitor	10000000	0		0.25; 2.5; 25; 250; 2500	103.43; 96.64; 102.52; 95.97; 96.46
Varlitinib	Selleck	S2755	Investigational (Ph 2)	Kinase inhibitor	10000000	0.4		1; 10; 100; 1000; 10000	96.05; 99.48; 101.74; 93.29; 87.05
Danusertib	Medchem Express	HY-10179	Investigational (Ph 2)	Kinase inhibitor	10000000	3.6		1; 10; 100; 1000; 10000	107.82; 101.11; 93.68; 85.81; 58.08
Icotinib	Selleck	S2922	Investigational (Ph 2)	Kinase inhibitor	10000000	2.1		1; 10; 100; 1000; 10000	104.02; 96.2; 87.29; 86.38; 91.47
Sotrastaurin	Axon Medchem	Axon 1635-2	Investigational (Ph 2)	Kinase inhibitor	10000000	2.8		1; 10; 100; 1000; 10000	94.17; 96.93; 100.93; 86.59; 71.88
Tesevatinib	Santa Cruz Biotechnology	sc-364659	Investigational (Ph 2)	Kinase inhibitor	10000000	4.1		0.1; 1; 10; 100; 1000	93.29; 88.41; 88.93; 85.42; 66.08
Neflamapimod	Tocris Biosciences	3915	Investigational (Ph 2)	Kinase inhibitor	10000000	0.5		1; 10; 100; 1000; 10000	100.62; 95.16; 96.25; 97.84; 84.2
Acalabrutinib	ChemieTek	CT-ACP196	Approved	Kinase inhibitor	10000000	0		0.1; 1; 10; 100; 1000	97.76; 101.37; 97.6; 94.98; 98.28
MK-2206	ChemieTek	CT-MK2206	Investigational (Ph 2)	Kinase inhibitor; AKT inhibitor	10000000	5.8		0.1; 1; 10; 100; 1000	95.4; 91.11; 83.57; 83.75; 64.99
Tivantinib	ChemieTek	CT-ARQ197	Investigational (Ph 2)	Kinase inhibitor	10000000	0		0.1; 1; 10; 100; 1000	104.21; 101.84; 91.63; 96.54; 89.42
Galunisertib	Selleck	S2230	Investigational (Ph 2)	Kinase inhibitor	10000000	0		0.1; 1; 10; 100; 1000	92.59; 103.45; 97.32; 100; 91.34
PH-797804	Selleck	S2726	Investigational (Ph 2)	Kinase inhibitor	10000000	0		0.1; 1; 10; 100; 1000	91.65; 92.36; 100.2; 95.16; 88.12
TG100-115	Selleck	S1352	Investigational (Ph 2)	Kinase inhibitor	10000000	2.5		1; 10; 100; 1000; 10000	98.57; 93.47; 99.89; 92.93; 68.19
Telatinib	Selleck	S2231	Investigational (Ph 2)	Kinase inhibitor	10000000	4.2		1; 10; 100; 1000; 10000	100.02; 90.82; 91.16; 81.34; 62.71
GDC-0623	Active Biochem	A-1181	Investigational (Ph 2)	Kinase inhibitor	10000000	0		0.25; 2.5; 25; 250; 2500	97.79; 102.07; 100.33; 91.19; 90.28
Bicalutamide	ChemieTek	CT-BIC	Approved	Hormone therapy	10000000	0		1; 10; 100; 1000; 10000	102.78; 95.31; 103.23; 103.23; 99.8
Prednisolone	Santa Cruz Biotechnology	sc-205815	Approved	Immunomodulator; Steroid	10000000	0		1; 10; 100; 1000; 10000	105; 107.55; 105.05; 109.08; 96.34
Everolimus	LC Laboratories	E-4040	Approved	Rapalog	10000000	5.2		0.01; 0.1; 1; 10; 100	102.55; 97.56; 90.11; 76.84; 55.2
Ixazomib	Selleck	S2180	Approved	Proteasome inhibitor	10000000	0.4		0.1; 1; 10; 100; 1000	101.39; 96.75; 111.93; 111.18; 78.13
Raltitrexed	Medchem Express	HY-10821	Approved	Conventional Chemotherapeutic	10000000	0		0.1; 1; 10; 100; 1000	97.03; 97.18; 95.23; 97.61; 88.35
Ixabepilone	Medchem Express	HY-10222	Approved	Conventional Chemotherapeutic	10000000	0.5		0.1; 1; 10; 100; 1000	97.38; 101.59; 106.13; 104.62; 78.74
Pentostatin	Medchem Express	HY-A0006	Approved	Conventional Chemotherapeutic	10000000	0.4		1; 10; 100; 1000; 10000	101.89; 101.67; 113.2; 110.04; 79.06
Mercaptopurine	Medchem Express	HY-13677	Approved	Conventional Chemotherapeutic; Antimetabolite	10000000	11.1		1; 10; 100; 1000; 10000	103.71; 103.36; 81.79; 53.66; 53.08
Mitotane	Medchem Express	HY-13690	Approved	Conventional Chemotherapeutic	10000000	0		1; 10; 100; 1000; 10000	97.2; 102.63; 105.45; 112.06; 86.18
Paclitaxel	Medchem Express	HY-B0015	Approved	Conventional Chemotherapeutic	10000000	2.7		0.1; 1; 10; 100; 1000	101.41; 82.8; 89.66; 94.65; 67.16
Thalidomide	Medchem Express	HY-14658	Approved	Immunomodulator	10000000	0		1; 10; 100; 1000; 10000	96.29; 98.03; 99.22; 124.17; 98.87
Allopurinol	Medchem Express	HY-B0219	Approved	Conventional Chemotherapeutic	10000000	0		1; 10; 100; 1000; 10000	95.13; 101.89; 99.8; 119.28; 104.24
Trifluridine	Medchem Express	HY-A0061	Approved	Conventional Chemotherapeutic	10000000	0		1; 10; 100; 1000; 10000	96.7; 98.64; 92.99; 110.07; 97.33
Hydroxyurea	Sigma-Aldrich	H8627	Approved	Conventional Chemotherapeutic	10000000	-2.9		100; 1000; 10000; 100000; 1000000	92.36; 98.69; 103.69; 123.94; 116.63
Nelarabine	SequoiaResearchProducts	SRP003328n	Approved	Conventional Chemotherapeutic; Antimetabolite	10000000	0		1; 10; 100; 1000; 10000	98.79; 98.03; 101.41; 107.47; 98.82
Aminoglutethimide	Sigma-Aldrich	A9657	Approved	Hormone therapy	10000000	0		1; 10; 100; 1000; 10000	103.96; 102.73; 93.44; 100.94; 92
Capecitabine	LC Laboratories	C-2799	Approved	Conventional Chemotherapeutic	10000000	0		1; 10; 100; 1000; 10000	103.99; 101.97; 99.14; 104.04; 110.24
Sirolimus	LC Laboratories	R-5000	Approved	Rapalog	10000000	4.2		0.01; 0.1; 1; 10; 100	94.55; 95.18; 85.29; 80.6; 73.29
Pomalidomide	Sigma-Aldrich	P0018	Approved	Immunomodulator	10000000	0		1; 10; 100; 1000; 10000	95.23; 102.37; 101.74; 103.51; 96.09
Amsacrine	Santa Cruz Biotechnology	sc-214540	Approved	Conventional Chemotherapeutic; Topoisomerase inhibitor	10000000	2.8		1; 10; 100; 1000; 10000	103.36; 103.13; 87.31; 85.75; 76.59
Vinblastine	Medchem Express	HY-13780	Approved	Conventional Chemotherapeutic	10000000	1.9		0.1; 1; 10; 100; 1000	101.31; 107.39; 102.95; 100.13; 60.6
Anastrozole	Medchem Express	HY-14274	Approved	Hormone therapy	10000000	0		1; 10; 100; 1000; 10000	94.1; 98.92; 98.64; 96.29; 100.73
Cladribine	Medchem Express	HY-13599	Approved	Conventional Chemotherapeutic	10000000	2.3		0.1; 1; 10; 100; 1000	98.84; 99.5; 91.4; 89.76; 67.11
Floxuridine	Medchem Express	HY-B0097	Approved	Conventional Chemotherapeutic	10000000	0		1; 10; 100; 1000; 10000	91.88; 82.01; 94.45; 84.16; 78.46
Pirfenidone	ChemieTek	CT-PIRF	Approved	Immunomodulator	10000000	0		1; 10; 100; 1000; 10000	101.41; 91.1; 87.77; 93.17; 99.3
Goserelin	Medchem Express	HY-13673A	Approved	Hormone therapy	10000000	0		1; 10; 100; 1000; 10000	103.38; 104.69; 95.21; 98.82; 98.74
Decitabine	Selleck	S1200	Approved	Antimetabolite	10000000	0		1; 10; 100; 1000; 10000	98.34; 94.91; 100.38; 102.2; 92.84
Dexamethasone	Selleck	S1322	Approved	Immunomodulator; Steroid	10000000	0		1; 10; 100; 1000; 10000	98.29; 108.13; 109.18; 106.13; 104.22
Plicamycin	Santa Cruz Biotechnology	sc-200909-7	Approved	Conventional Chemotherapeutic	10000000	2.1		1; 10; 100; 1000; 10000	95.79; 99.88; 93.09; 105.12; 53.26
Temsirolimus	LC Laboratories	T-8040	Approved	Rapalog; mTOR inhibitor	10000000	7.4		0.01; 0.1; 1; 10; 100	103.79; 86.76; 82.24; 69.93; 67.76
Cabazitaxel	Medchem Express	HY-15459	Approved	Conventional Chemotherapeutic	10000000	7.2		0.1; 1; 10; 100; 1000	91.45; 88.12; 86.33; 64.63; 70.51
Eribulin	Eisai Europe	115457	Approved	Conventional Chemotherapeutic	10000000	12		0.1; 1; 10; 100; 1000	92.86; 90.92; 66.35; 61.61; 58.76
Letrozole	Medchem Express	HY-14248	Approved	Hormone therapy	10000000	0		1; 10; 100; 1000; 10000	96.65; 98.16; 103.43; 98.06; 95.61
Fluorouracil	Medchem Express	HY-90006	Approved	Conventional Chemotherapeutic	10000000	0.9		1; 10; 100; 1000; 10000	95.01; 101.39; 90.57; 98.64; 77.55
Bexarotene	Santa Cruz Biotechnology	sc-217753	Approved	Differentiation/Epigenetic modifier	10000000	0		1; 10; 100; 1000; 10000	97.23; 96.22; 94.65; 93.72; 88.5
Methylprednisolone	Santa Cruz Biotechnology	sc-205749	Approved	Immunomodulator	10000000	0		1; 10; 100; 1000; 10000	101.11; 111.58; 96.9; 101.89; 95.41
Vincristine	Selleck	S1241	Approved	Conventional Chemotherapeutic	10000000	3.4		0.1; 1; 10; 100; 1000	94.86; 97.53; 97.15; 92.48; 56.96
Azacitidine	Medchem Express	HY-10586	Approved	Antimetabolite	10000000	2.3		1; 10; 100; 1000; 10000	100.66; 97.25; 98.41; 96.34; 63.45
Imiquimod	Medchem Express	HY-B0180	Approved	Immunomodulator	10000000	0		0.25; 2.5; 25; 250; 2500	101.49; 99.9; 93.39; 94.55; 91.32
Olaparib	LC Laboratories	O-9201	Approved	Differentiation/Epigenetic modifier; PARP inhibitor	10000000	2.1		1; 10; 100; 1000; 10000	96.8; 98.11; 106.23; 91.15; 74.52
Tacrolimus	Tocris Biosciences	3631	Approved	Rapalog	10000000	1.8		1; 10; 100; 1000; 10000	92.26; 97.86; 96.97; 86.88; 77.3
Rucaparib	Selleck	S1098	Approved (US)	Differentiation/Epigenetic modifier	10000000	2.3		1; 10; 100; 1000; 10000	96.47; 96.29; 94.25; 87.11; 71.72
Bleomycin	Selleck	S1214	Approved	Conventional Chemotherapeutic	10000000	2.5		1; 10; 100; 1000; 10000	99.6; 90.54; 89.58; 86.48; 76.97
Lenalidomide	LC Laboratories	L-5499	Approved	Immunomodulator	10000000	0		10; 100; 1000; 10000; 100000	101.34; 93.9; 102.6; 98.19; 103.91
Temozolomide	Selleck	S1237	Approved	Conventional Chemotherapeutic	10000000	0		10; 100; 1000; 10000; 100000	99.37; 94.05; 99.8; 99.35; 102.63
Mitomycin	Medchem Express	HY-13316	Approved	Conventional Chemotherapeutic; Alkylating agent	10000000	0		1; 10; 100; 1000; 10000	96.14; 91.25; 92.94; 94.58; 92.84
Cytarabine	Medchem Express	HY-13605	Approved	Conventional Chemotherapeutic; Antimetabolite	10000000	1.2		1; 10; 100; 1000; 10000	99.85; 95.66; 98.79; 85.98; 89.43
Tretinoin	Medchem Express	HY-14649	Approved	Differentiation/Epigenetic modifier	10000000	0		1; 10; 100; 1000; 10000	97.25; 101.39; 97.96; 96.32; 99.52
Vinflunine	Medchem Express	HY-B0628A	Approved	Conventional Chemotherapeutic	10000000	2.8		0.1; 1; 10; 100; 1000	86.03; 96.47; 97.05; 88.37; 66.88
Acitretin	Medchem Express	HY-B0107	Approved (non-oncology)	Differentiation/Epigenetic modifier	10000000	0		1; 10; 100; 1000; 10000	91.37; 94.96; 98.92; 89; 92.94
Talazoparib	Medchem Express	HY-16106	Approved	Differentiation/Epigenetic modifier; PARP inhibitor	10000000	1		0.1; 1; 10; 100; 1000	100.73; 101.94; 93.17; 98.99; 75.59
Lonafarnib	Selleck	S2797-2	Approved	Differentiation/Epigenetic modifier	10000000	4.4		10; 100; 1000; 10000; 100000	100.98; 97.95; 88.04; 79.03; 67.81
Mocetinostat	Selleck	S1122	Investigational (Ph 2)	Differentiation/Epigenetic modifier; HDAC inhibitor	10000000	4.7		1; 10; 100; 1000; 10000	94.54; 99.48; 95.41; 77.72; 56.35
Birinapant	ChemieTek	CT-BIRI	Investigational (Ph 2)	Apoptotic modulator	10000000	0		0.1; 1; 10; 100; 1000	97.79; 102.92; 114.71; 115.09; 91.84
Givinostat	Selleck	S2170	Investigational (Ph 2)	Differentiation/Epigenetic modifier; HDAC inhibitor	10000000	3.6		0.1; 1; 10; 100; 1000	95.98; 109.44; 101.14; 90.69; 58.78
Roxadustat	Medchem Express	HY-13426	Investigational (Ph 2)	Differentiation/Epigenetic modifier	10000000	0.5		1; 10; 100; 1000; 10000	96.67; 102.89; 96.39; 104.42; 77.83
Eltanexor	Medchem Express	HY-100423	Investigational (Ph 2)	Apoptotic modulator	10000000	9.6		1; 10; 100; 1000; 10000	99.51; 93.31; 72.94; 67.78; 58.09
Rocilinostat	ChemieTek	CT-ACY12	Investigational (Ph 1)	Differentiation/Epigenetic modifier; HDAC inhibitor	10000000	1.8		1; 10; 100; 1000; 10000	97.51; 89.24; 103.41; 98.28; 65.71
BAY 87-2243	Selleck	S7309	Investigational (Ph 1)	Differentiation/Epigenetic modifier	10000000	0		0.1; 1; 10; 100; 1000	97.05; 106.82; 96.12; 96.83; 93.69
BAY-1436032	Active Biochem	A-6039	Investigational (Ph 1)	Differentiation/Epigenetic modifier	10000000	0		1; 10; 100; 1000; 10000	100.79; 93.01; 99.67; 96.31; 98.09
StemRegenin 1	ChemieTek	CT-SR1	Probe	Differentiation/Epigenetic modifier	10000000	0.4		1; 10; 100; 1000; 10000	97.6; 103.11; 103.44; 107.72; 79.69
C646	Axon Medchem	Axon 1781	Probe	Differentiation/Epigenetic modifier	10000000	0.3		2.5; 25; 250; 2500; 25000	101.88; 97.76; 96.56; 99.92; 84.38
SGC-CBP30	Medchem Express	HY-15826	Probe	Differentiation/Epigenetic modifier	10000000	2.1		2.5; 25; 250; 2500; 25000	94.32; 101.34; 102.29; 96.83; 65.08
EPZ015666	Selleck	S7748	Probe	Differentiation/Epigenetic modifier	10000000	0		1; 10; 100; 1000; 10000	98.58; 100.03; 98.17; 111.6; 99.51
PFI-1	Medchem Express	HY-16586	Probe	Differentiation/Epigenetic modifier	10000000	1.9		3; 30; 300; 3000; 30000	100.63; 93.04; 97.7; 93.66; 73.95
Veliparib	Selleck	S1004	Investigational (Ph 3)	Differentiation/Epigenetic modifier	10000000	0		1; 10; 100; 1000; 10000	102.54; 104.53; 89.79; 96.8; 100.76
ML390	Medchem Express	HY-100688	Probe	Differentiation/Epigenetic modifier	10000000	0.3		5; 50; 500; 5000; 50000	92.93; 103.71; 95.68; 94.07; 84.66
Selinexor	Selleck	S7252	Approved	Apoptotic modulator	10000000	3.1		1; 10; 100; 1000; 10000	99.59; 94.16; 94.73; 84.52; 64.67
Vidofludimus	Medchem Express	HY-14908	Investigational (Ph 2)	Differentiation/Epigenetic modifier	10000000	0		1; 10; 100; 1000; 10000	98.36; 99.04; 92.05; 97.13; 101.39
GSK2879552	ChemieTek	CT-GSK287-2	Investigational (Ph 1)	Differentiation/Epigenetic modifier	10000000	0		10; 100; 1000; 10000; 100000	95.9; 95.33; 88.86; 92.16; 93.77
XAV-939	Selleck	S1180	Probe	Differentiation/Epigenetic modifier	10000000	1.5		1; 10; 100; 1000; 10000	103.85; 92.68; 98.61; 96.48; 75.48
IOX-1	Selleck	S7234	Probe	Differentiation/Epigenetic modifier	10000000	0.6		10; 100; 1000; 10000; 100000	94.02; 106; 98.77; 105.65; 77.04
UNC1215	Medchem Express	HY-15649	Probe	Differentiation/Epigenetic modifier	10000000	0		1; 10; 100; 1000; 10000	100.35; 96.59; 97.4; 96.86; 97.05
GSK2801	Sigma-Aldrich	SML0768	Probe	Differentiation/Epigenetic modifier	10000000	0		1; 10; 100; 1000; 10000	96.09; 108.16; 95.17; 95.68; 95.66
A-366	Tocris Biosciences	5163	Probe	Differentiation/Epigenetic modifier	10000000	2.8		2.5; 25; 250; 2500; 25000	96.72; 97.84; 98.28; 92.16; 66.12
Niraparib	ChemieTek	CT-MK4827	Approved (US)	Differentiation/Epigenetic modifier	10000000	0.8		1; 10; 100; 1000; 10000	94.4; 105.76; 103.3; 94.05; 83.89
Lomeguatrib	Tocris Biosciences	4359	Investigational (Ph 2)	Differentiation/Epigenetic modifier	10000000	0		1; 10; 100; 1000; 10000	101.12; 99.26; 93.91; 99.15; 99.83
Enasidenib	Medchem Express	HY-18690	Approved (US)	Differentiation/Epigenetic modifier	10000000	0		1; 10; 100; 1000; 10000	93.86; 92.95; 98.47; 98.74; 100.49
Birabresib	Selleck	S7360-2	Investigational (Ph 2)	Differentiation/Epigenetic modifier; BET inhibitor	10000000	4.9		1; 10; 100; 1000; 10000	99.75; 95.22; 88.86; 75.65; 69.34
Pinometostat	Selleck	S7062	Investigational (Ph 1)	Differentiation/Epigenetic modifier	10000000	0		0.1; 1; 10; 100; 1000	88.07; 95.17; 95.71; 97.98; 101.88
I-BET151	ChemieTek	CT-BET151	Probe	Differentiation/Epigenetic modifier	10000000	3.5		1; 10; 100; 1000; 10000	103.41; 97.54; 102.78; 82.58; 68.79
IOX-2	Tocris Biosciences	HY-15468	Probe	Differentiation/Epigenetic modifier	10000000	1.9		5; 50; 500; 5000; 50000	92.14; 97.87; 102.26; 96.34; 69.91
UM729	Medchem Express	HY-15972	Probe	Differentiation/Epigenetic modifier	10000000	3.3		1; 10; 100; 1000; 10000	97.05; 90.72; 96.99; 90.52; 62.57
GSK343	Medchem Express	HY-13500	Probe	Differentiation/Epigenetic modifier	10000000	0		0.1; 1; 10; 100; 1000	108.84; 100.68; 94.73; 106.11; 91.04
Tipifarnib	Selleck	S1453	Investigational (Ph 3)	Differentiation/Epigenetic modifier	10000000	4.4		1; 10; 100; 1000; 10000	102.02; 103.77; 85.61; 80.97; 73.6
Entinostat	LC Laboratories	E-3866	Investigational (Ph 2)	Differentiation/Epigenetic modifier; HDAC inhibitor	10000000	3.5		1; 10; 100; 1000; 10000	102.15; 99.15; 95.68; 83.78; 61.26
NVP-LCL161	ChemieTek	CT-LCL161	Investigational (Ph 2)	Apoptotic modulator	10000000	0		2.5; 25; 250; 2500; 25000	94.59; 98.17; 107.29; 112.39; 91.15
SGC0946	Selleck	S7079	Probe	Differentiation/Epigenetic modifier	10000000	2.1		1; 10; 100; 1000; 10000	94.59; 96.5; 91.75; 89.71; 71.74
Tubacin	Selleck	S2239	Probe	Differentiation/Epigenetic modifier	10000000	0		1; 10; 100; 1000; 10000	102.45; 88.72; 95.08; 94.46; 93.47
EPZ031686	Medchem Express	HY-19324	Probe	Differentiation/Epigenetic modifier	10000000	0		1; 10; 100; 1000; 10000	95.25; 98.99; 96.42; 93.31; 97.3
Tacedinaline	LC Laboratories	C-2606	Investigational (Ph 3)	Differentiation/Epigenetic modifier	10000000	0		0.1; 1; 10; 100; 1000	103.98; 100.22; 94.26; 103.79; 93.91
Tazemetostat	ChemieTek	CT-EPZ438	Approved	Differentiation/Epigenetic modifier	10000000	0		1; 10; 100; 1000; 10000	94.02; 93.15; 86.38; 95.96; 90.63
Ivosidenib	ChemieTek	CT-AG120	Approved	Differentiation/Epigenetic modifier	10000000	0		1; 10; 100; 1000; 10000	92.33; 89.82; 98.66; 89.65; 107.51
Tucidinostat	Medchem Express	HY-13592	Investigational (Ph 2)	Differentiation/Epigenetic modifier; HDAC inhibitor	10000000	4.6		1; 10; 100; 1000; 10000	86.89; 94.51; 92.63; 77.94; 60.6
Molibresib	ChemieTek	CT-BET762	Investigational (Ph 1)	Differentiation/Epigenetic modifier	10000000	3.3		1; 10; 100; 1000; 10000	98.5; 97.73; 93.31; 82.47; 68.58
RGFP966	Selleck	S7229	Probe	Differentiation/Epigenetic modifier	10000000	0.6		1; 10; 100; 1000; 10000	92.79; 90.33; 94.92; 85.77; 86.98
PTC-209	Selleck	S7539	Probe	Differentiation/Epigenetic modifier	10000000	4		1; 10; 100; 1000; 10000	96.53; 88.18; 88.78; 88.5; 57.87
JQ1	Medchem Express	HY-13030	Probe	Differentiation/Epigenetic modifier; BET inhibitor	10000000	5.3		1; 10; 100; 1000; 10000	95.49; 94.67; 92.74; 71.99; 66.88
CPI-360	Medchem Express	HY-15955	Probe	Differentiation/Epigenetic modifier	10000000	0		1; 10; 100; 1000; 10000	100.82; 100.03; 99.23; 98.31; 98.47
Cabozantinib	ChemieTek	CT-XL184	Approved	Kinase inhibitor; Tyrosine kinase inhibitor	10000000	3.6		0.1; 1; 10; 100; 1000	112.08; 97.61; 101.69; 88.56; 61.26
Docetaxel	LC Laboratories	D-1000	Approved	Conventional Chemotherapeutic	10000000	5		0.1; 1; 10; 100; 1000	99.75; 91.39; 86.4; 76.5; 72.71
AZ 3146	Tocris Biosciences	3994	Probe	Kinase inhibitor	10000000	2.9		1; 10; 100; 1000; 10000	104.15; 102.04; 102.55; 95.58; 56.56
Quizartinib	ChemieTek	CT-AC220	Investigational (Ph 3)	Kinase inhibitor; Tyrosine kinase inhibitor	10000000	2.2		0.1; 1; 10; 100; 1000	97.21; 105.86; 102.52; 94.84; 69.05
Fludarabine	Medchem Express	HY-B0028	Approved	Conventional Chemotherapeutic; Antimetabolite	10000000	2.2		1; 10; 100; 1000; 10000	98.12; 97.05; 106.39; 97.4; 63.02
Etoposide	Medchem Express	HY-13629	Approved	Conventional Chemotherapeutic; Topoisomerase inhibitor	10000000	0		1; 10; 100; 1000; 10000	103.8; 100.09; 99.13; 91.85; 89.9
Pemetrexed	LC Laboratories	P-7177	Approved	Metabolic modifier	10000000	0.7		1; 10; 100; 1000; 10000	103.7; 98.73; 99.88; 87.33; 94.09
Deferoxamine	Sigma-Aldrich	D9533	Approved (non-oncology)	Other	10000000	0		1; 10; 100; 1000; 10000	108.1; 97.69; 101.05; 102.6; 100.28
Pravastatin	Tocris Biosciences	2318	Approved (non-oncology)	Metabolic modifier	10000000	0		1; 10; 100; 1000; 10000	102.12; 106.74; 97.88; 105.97; 94.27
Perifosine	Selleck	S1037	Investigational (Ph 3)	Kinase inhibitor	10000000	0		0.25; 2.5; 25; 250; 2500	104.42; 113.47; 106.21; 105.89; 96.33
Fostamatinib	Selleck	S2206-2	Approved	Kinase inhibitor	10000000	5.2		0.25; 2.5; 25; 250; 2500	103.38; 100.12; 102.79; 81.57; 50.18
Linifanib	Selleck	S1003	Investigational (Ph 3)	Kinase inhibitor; Tyrosine kinase inhibitor	10000000	0		0.1; 1; 10; 100; 1000	107.7; 109.52; 107.11; 97.82; 93.66
Dinaciclib	ChemieTek	CT-DINA	Investigational (Ph 3)	Kinase inhibitor; CDK inhibitor	10000000	8.1		0.1; 1; 10; 100; 1000	98.12; 100.84; 98.95; 55.71; 64.97
Losmapimod	Selleck	S7215	Investigational (Ph 3)	Kinase inhibitor	10000000	0		1; 10; 100; 1000; 10000	103.78; 91.87; 95.56; 94.7; 98.92
Gilteritinib	ChemieTek	CT-GILT	Approved	Kinase inhibitor	10000000	0.8		0.1; 1; 10; 100; 1000	104.82; 102.18; 102.74; 105.27; 72.76
Ruxolitinib	ChemieTek	CT-INCB-2	Approved	Kinase inhibitor; Tyrosine kinase inhibitor	10000000	0.2		1; 10; 100; 1000; 10000	103.03; 100.65; 94.09; 99.77; 86.05
Abemaciclib	Medchem Express	HY-16297	Approved	Kinase inhibitor	10000000	0		0.25; 2.5; 25; 250; 2500	97.26; 98.01; 90.7; 77.14; 98.68
Sunitinib	LC Laboratories	S-8803	Approved	Kinase inhibitor; Tyrosine kinase inhibitor	10000000	5.6		0.1; 1; 10; 100; 1000	97.21; 107.59; 93.15; 71.37; 66.86
Venetoclax	ChemieTek	CT-A199-2	Approved (US)	Apoptotic modulator	10000000	0		0.1; 1; 10; 100; 1000	104.95; 98.44; 106.74; 107.7; 96.22
AZD1480	ChemieTek	CT-A1480	Investigational (Ph 1)	Kinase inhibitor	10000000	0.6		0.1; 1; 10; 100; 1000	102.15; 96.62; 104.87; 98.17; 82.69
Navitoclax	Selleck	S1001-3	Investigational (Ph 2)	Apoptotic modulator	10000000	0		1; 10; 100; 1000; 10000	106.87; 101.53; 104.15; 105.97; 98.65
Plerixafor	Medchem Express	HY-50912	Approved	Other	10000000	0		1; 10; 100; 1000; 10000	103.88; 104.5; 98.44; 95.56; 109.25
Metformin	Tocris Biosciences	2864	Approved (non-oncology)	Metabolic modifier	10000000	0		10; 100; 1000; 10000; 100000	97.13; 106.93; 103.83; 99.93; 102.98
Brivanib	Selleck	S1084	Investigational (Ph 3)	Kinase inhibitor	10000000	0		0.1; 1; 10; 100; 1000	102.47; 101.75; 112.85; 104.36; 95.61
Duvelisib	Selleck	S7028	Approved	Kinase inhibitor	10000000	0.6		0.05; 0.5; 5; 50; 500	99.27; 98.06; 102.55; 92.19; 86.53
Peficitinb	Selleck	S7650	Investigational (Ph 3)	Kinase inhibitor	10000000	1.7		0.25; 2.5; 25; 250; 2500	106.53; 97.69; 102.71; 95.26; 74.87
Tofacitinib	LC Laboratories	T-1377	Approved	Kinase inhibitor	10000000	0		0.5; 5; 50; 500; 5000	104.5; 105.51; 96.3; 90.16; 90.56
Momelotinib	ChemieTek	CT-CYT387	Investigational (Ph 2)	Kinase inhibitor; Tyrosine kinase inhibitor	10000000	5.1		1; 10; 100; 1000; 10000	96.41; 103.96; 93.45; 75.27; 55.89
Teniposide	Medchem Express	HY-13761	Approved	Conventional Chemotherapeutic	10000000	0		1; 10; 100; 1000; 10000	96.41; 97.58; 110.26; 106.71; 105.89
Valproic acid	Sigma-Aldrich	P4543	Approved	Differentiation/Epigenetic modifier	10000000	0		100; 1000; 10000; 100000; 1000000	99.69; 98.52; 103.24; 103.43; 103
Oxaliplatin	Selleck	S1224-3	Approved	Conventional Chemotherapeutic	10000000	0.7		10; 100; 1000; 10000; 100000	108.31; 102.47; 97.1; 87.84; 94.27
BMS863233	Selleck	S7547	Investigational (Ph 2)	Kinase inhibitor	10000000	0.6		1; 10; 100; 1000; 10000	98.84; 104.63; 102.1; 100.97; 79.38
Neratinib	Selleck	S2150(2)	Approved (US)	Kinase inhibitor	10000000	2.3		0.1; 1; 10; 100; 1000	94.09; 97.1; 97.29; 94.35; 68.94
Ensartinib	Medchem Express	HY-16590	Investigational (Ph 3)	Kinase inhibitor	10000000	1.8		0.1; 1; 10; 100; 1000	96.68; 96.78; 100.47; 90.08; 78.31
Canertinib	LC Laboratories	C-1201	Investigational (Ph 3)	Kinase inhibitor	10000000	3.7		1; 10; 100; 1000; 10000	96.09; 101.88; 91.31; 86.32; 55.95
Palbociclib	Selleck	S1116-2	Approved	Kinase inhibitor; CDK inhibitor	10000000	2.3		1; 10; 100; 1000; 10000	102.23; 94.97; 91.87; 87.98; 72.33
Dacomitinib	ChemieTek	CT-DACO	Approved	Kinase inhibitor	10000000	2.2		0.1; 1; 10; 100; 1000	103.43; 99.88; 92.86; 86.24; 75.64
Decernotinib	ChemieTek	CT-DECE	Investigational (Ph 3)	Kinase inhibitor	10000000	0.4		1; 10; 100; 1000; 10000	98.76; 103.56; 102.66; 91.31; 87.82
Ponatinib	Selleck	S1490	Approved	Kinase inhibitor; Tyrosine kinase inhibitor	10000000	4.6		0.1; 1; 10; 100; 1000	103.86; 109.62; 99.91; 76.44; 62.62
AZD7762	Axon Medchem	Axon 1399	Investigational (Ph 1)	Kinase inhibitor; CHK inhibitor	10000000	7.2		0.1; 1; 10; 100; 1000	94.94; 108.85; 91.74; 65.39; 52.08
Arsenic(III) oxide	Sigma-Aldrich	202673	Approved	Differentiation/Epigenetic modifier	10000000	0		0.25; 2.5; 25; 250; 2500	99.29; 100.71; 93.45; 100.73; 96.94
Carboplatin	Selleck	S1215-3	Approved	Conventional Chemotherapeutic	10000000	2.5		10; 100; 1000; 10000; 100000	98.92; 96.14; 99.51; 93.42; 68.14
1-methyl-D-tryptophan	Sigma-Aldrich	452483	Investigational (Ph 2)	Other	10000000	0		0.5; 5; 50; 500; 5000	99.96; 105.54; 95.96; 100.65; 95.58
Pixantrone	Medchem Express	HY-13727A	Investigational (Ph 3)	Conventional Chemotherapeutic	10000000	0		1; 10; 100; 1000; 10000	106.02; 103.46; 93.61; 97.93; 96.12
Ribociclib	Selleck	S7440	Approved (US)	Kinase inhibitor; CDK inhibitor	10000000	2.2		1; 10; 100; 1000; 10000	105.65; 104.98; 89.74; 86.67; 77.78
Pexidartinib	Medchem Express	HY-16749	Approved	Kinase inhibitor	10000000	3.6		1; 10; 100; 1000; 10000	90.4; 100.07; 103.03; 88; 61.63
Taselisib	Medchem Express	HY-13898-2	Investigational (Ph 3)	Kinase inhibitor	10000000	8.9		0.1; 1; 10; 100; 1000	100.89; 91.55; 81.14; 61.76; 58.51
Upadacitinib	Medchem Express	HY-19569	Approved	Kinase inhibitor	10000000	1.1		1; 10; 100; 1000; 10000	98.31; 97.77; 101.72; 85.57; 91.37
Prexasertib	Medchem Express	HY-18174A	Investigational (Ph 2)	Kinase inhibitor	NA	NA		1; 10; 100; 1000; 10000	91.64; 97.86; 88.52; 92.57; 32.16
