# Supplementary material for: Growth Response and Differentiation of Bone Marrow-Derived Mesenchymal Stem/Stromal Cells in the Presence of Novel Multiple Myeloma Drug Melflufen
Source: Cells. 2022 May 7;11(9):1574. doi: 10.3390/cells11091574 (PMC9103864; doi:10.3390/cells11091574)
Supplement: Supplementary file 1 [file cells-11-01574-s001.zip › Supplementary file 2 DrugSensitivity-summary.xlsx]

## Sheet: DrugSensitivity-summary
drug	functional class	absolute EC50 (nM) BMSC	MM.1S		DSS BMSC	MM.1S		doses (nM)	dose responses BMSC	MM.1S
Romidepsin	Differentiation/Epigenetic modifier; HDAC inhibitor	9.7	5.6		23.2	27.3		0.1; 1; 10; 100; 1000	92.71; 91.53; 50.88; 3.86; 2.6	114.48; 109.58; 18.53; 0.22; 0.3
Luminespib	HSP inhibitor	15.2	7.1		16.8	26.1		0.1; 1; 10; 100; 1000	97.16; 96.56; 56.01; 43.98; 38.13	88.49; 104.39; 29.07; 0.25; 0.13
Carfilzomib	Proteasome inhibitor	18.7	0.5		19.7	39.3		0.1; 1; 10; 100; 1000	101.24; 101.06; 72.23; 11.55; 5.98	89.29; 31.9; 0.17; 0.16; 0.05
NVP-BGT226	Kinase inhibitor	26.3	5.3		17.5	27.2		0.1; 1; 10; 100; 1000	96.2; 91.94; 60.81; 36.69; 0.52	104.93; 92.88; 26.76; 0.36; 0.49
ARV-825	Differentiation/Epigenetic modifier	36	0.8		10.1	30.9		0.03; 0.3; 3; 30; 300	98.8; 93.56; 90.03; 51.68; 39.97	91.24; 78.29; 13.54; 0.87; 0.48
Gedatolisib	Kinase inhibitor	43.7	10.1		14.3	23.9		0.1; 1; 10; 100; 1000	86.61; 94.69; 78.09; 37.21; 23.44	110.16; 98.33; 50.77; 0.95; 0.26
Bortezomib	Proteasome inhibitor	50.7	3.1		14.5	30.6		0.1; 1; 10; 100; 1000	108.28; 102.3; 94.93; 25.23; 7.42	93.9; 98.57; 0.26; 0.2; 0.11
Digoxin	Other	52.9	64.1		13.7	13.8		0.1; 1; 10; 100; 1000	101.3; 100.45; 93; 31.26; 13.96	101.41; 87.14; 97.05; 30.89; 0.12
CUDC-907	Differentiation/Epigenetic modifier	64.9	1.8		24.6	45.6		1; 10; 100; 1000; 10000	84.52; 76.77; 51; 3.71; 3.17	79.36; 2.59; 0.32; 0.29; 0.07
Sepantronium bromide	Apoptotic modulator	70.5	1		25.4	47.7		1; 10; 100; 1000; 10000	102.86; 93.86; 38.14; 3.69; 0.38	41.13; 1.41; 0.35; 0.06; 0.15
Sapanisertib	Kinase inhibitor	75.9	10.8		11.4	23.4		0.1; 1; 10; 100; 1000	101.68; 102.89; 88.8; 45.78; 30.97	96.52; 98.07; 53.77; 1.46; 0.09
Ganetespib	HSP inhibitor	86.2	15.2		10.3	22		0.1; 1; 10; 100; 1000	99.96; 98.65; 96.23; 47.29; 37.21	81.19; 99.79; 73.43; 0.18; 0.16
Onalespib	HSP inhibitor	90.4	117.5		12.5	15.2		0.25; 2.5; 25; 250; 2500	105.66; 94.74; 86.83; 43.62; 48.13	86.16; 101.52; 89.36; 26.16; 0.11
Omipalisib	Kinase inhibitor	97.9	2.5		11.6	30.7		0.1; 1; 10; 100; 1000	91.77; 101.58; 77.27; 52.47; 30.74	96.56; 73.27; 18.24; 0.29; 0.29
Dactolisib	Kinase inhibitor; PI3K inhibitor	113.5	10.4		10.7	23.8		0.1; 1; 10; 100; 1000	101.92; 101.61; 82.51; 53.35; 33.63	107.32; 100.61; 52.24; 2.06; 0.09
Panobinostat	Differentiation/Epigenetic modifier; HDAC inhibitor	123.5	10.8		10.2	23.8		0.1; 1; 10; 100; 1000	102.95; 100.04; 98.47; 62.22; 6.03	89.21; 104.74; 54.53; 0.25; 0.34
Copanlisib	Kinase inhibitor	126.2	13.9		13	22.3		0.1; 1; 10; 100; 1000	93.99; 86.56; 74.89; 48.33; 40.43	106.99; 94.53; 66.72; 0.3; 0.05
Dasatinib	Kinase inhibitor; Tyrosine kinase inhibitor	131.7	1.00554e+09		9.2	0		0.1; 1; 10; 100; 1000	99.16; 107.33; 94.24; 54.81; 37.49	112.92; 101.96; 112.65; 126.51; 97.14
OTS-964	Kinase inhibitor	180.1	86.2		10.3	17.5		0.25; 2.5; 25; 250; 2500	93; 91.99; 100.85; 43.33; 46.4	96.12; 100.27; 103.99; 0.75; 0.4
Quisinostat	Differentiation/Epigenetic modifier	180.9	9.1		8.3	24.3		0.1; 1; 10; 100; 1000	102.28; 105.57; 104.42; 80.98; 5.15	117.33; 95.23; 46.26; 0.44; 0.5
Mitoxantrone	Conventional Chemotherapeutic; Topoisomerase inhibitor	184.8	6.6		8	26.4		0.1; 1; 10; 100; 1000	99; 93.66; 83.92; 76.82; 10.65	111.68; 105.53; 26.22; 7.47; 0.36
AMG-232	Apoptotic modulator	185.5	237.9		18.7	18.7		1; 10; 100; 1000; 10000	90.72; 78.35; 53.53; 41.28; 42.86	106.17; 106.59; 89.89; 5.37; 6.14
AZD8055	Kinase inhibitor; mTOR inhibitor	207.2	12		17.8	34.4		1; 10; 100; 1000; 10000	97.4; 81.16; 60.47; 36.34; 31.72	88.65; 55.06; 12.09; 0.2; 0.05
Doxorubicin	Conventional Chemotherapeutic; Topoisomerase inhibitor; Anthracycline	218.9	40.2		6.8	16.7		0.1; 1; 10; 100; 1000	100.44; 97.18; 95.88; 83.54; 25.33	113.49; 96.33; 111.54; 4.14; 0.12
Omacetaxine	Conventional Chemotherapeutic	219	17.2		18.6	33.7		1; 10; 100; 1000; 10000	106.53; 109.04; 72.31; 17.64; 6.83	96.34; 75.74; 1.95; 0.19; 0.1
Idarubicin	Conventional Chemotherapeutic; Anthracycline; Topoisomerase inhibitor	233.3	31.2		6.6	18		0.1; 1; 10; 100; 1000	104.6; 103.7; 92.75; 77.73; 30.27	105.8; 114.7; 92.87; 6.61; 0.17
Epirubicin	Conventional Chemotherapeutic	248.6	39.3		6.4	16.8		0.1; 1; 10; 100; 1000	97.43; 92.99; 81.69; 83.02; 25.88	102.82; 98.12; 99.75; 7.75; 0.28
AT9283	Kinase inhibitor; Tyrosine kinase inhibitor; Aurora inhibitor	253.9	1072.5		6	4.5		0.1; 1; 10; 100; 1000	103.48; 99.29; 94.77; 85.44; 33	110.21; 98.91; 106.22; 88.22; 49.56
LY3023414	Kinase inhibitor	257.2	86.2		10.5	16.6		0.25; 2.5; 25; 250; 2500	98.63; 99.05; 90.74; 51.2; 26.68	95.48; 100.75; 77.02; 26.1; 0.2
TAK-901	Kinase inhibitor	264.9	137.3		5.9	10		0.1; 1; 10; 100; 1000	88.49; 93.71; 91.77; 86.27; 32.83	106.24; 99.02; 104.22; 68.39; 0.26
Oprozomib	Proteasome inhibitor	303.7	6.3		10	31.6		0.25; 2.5; 25; 250; 2500	95.29; 95.26; 98.51; 59.67; 10.5	95.56; 91.38; 2.68; 0.24; 0.15
Daunorubicin	Conventional Chemotherapeutic; Topoisomerase inhibitor; Anthracycline	356.4	34.7		5.6	17.5		0.1; 1; 10; 100; 1000	104.18; 99.61; 95.02; 79.27; 41.51	106.61; 111.94; 95.3; 6.97; 0.26
ONX-0914	Proteasome inhibitor	391.3	30.8		16.1	30.4		1; 10; 100; 1000; 10000	91.22; 95.75; 97.57; 13.04; 6.09	109.28; 90.4; 8.9; 0.29; 0.12
BIIB021	HSP inhibitor	449.3	251.5		12	19.1		1; 10; 100; 1000; 10000	103.57; 101.24; 85.52; 46.97; 48.49	83.26; 102.71; 92.22; 0.55; 0.18
Foretinib	Kinase inhibitor	459.5	327.4		6	5.2		0.1; 1; 10; 100; 1000	96.22; 102.26; 95.53; 73.88; 43.91	96.64; 104.43; 94.74; 97.09; 12.94
AT7519	Kinase inhibitor	461.9	305.1		12.2	18.2		1; 10; 100; 1000; 10000	92.31; 86.53; 96.47; 36.31; 50.71	98.77; 100.74; 97.73; 0.4; 0.15
Vistusertib	Kinase inhibitor	488.1	98.3		13.7	23.8		1; 10; 100; 1000; 10000	105.24; 101.29; 75.31; 42.38; 26.66	99.45; 95.88; 50.16; 0.31; 0.17
Valrubicin	Conventional Chemotherapeutic	489.4	146.3		10.8	18.4		0.5; 5; 50; 500; 5000	104.1; 90.78; 92.54; 50.69; 14.89	109.31; 108.24; 96.16; 0.37; 0.13
Idasanutlin	Apoptotic modulator	576.2	95.6		13.3	23.4		1; 10; 100; 1000; 10000	88.8; 98.91; 69.53; 49.14; 46.16	96.72; 89.84; 49.93; 5.26; 1.64
Napabucasin	Other	639.6	NA		17.6	NA		2; 20; 200; 2000; 20000	103.9; 90.38; 91.46; 9.76; 1.28	98.12; 83.02; 93.06; 0.44; 98.38
Dexamethasone	Immunomodulator; Steroid	10000000	50.6		0	23.6		1; 10; 100; 1000; 10000	98.29; 108.13; 109.18; 106.13; 104.22	101.12; 71.97; 41.52; 29.75; 22.48
Ixazomib	Proteasome inhibitor	10000000	23.7		0.4	19.6		0.1; 1; 10; 100; 1000	101.39; 96.75; 111.93; 111.18; 78.13	101.16; 105.09; 89.27; 2.79; 0.08
Lenalidomide	Immunomodulator	10000000	2.56025e+18		0	7.2		10; 100; 1000; 10000; 100000	101.34; 93.9; 102.6; 98.19; 103.91	115.32; 102.79; 89.17; 66.23; 53.21
Pomalidomide	Immunomodulator	10000000	2799557667626850		0	9.9		1; 10; 100; 1000; 10000	95.23; 102.37; 101.74; 103.51; 96.09	108.32; 105.86; 77.7; 62.7; 53.86
Selinexor	Apoptotic modulator	10000000	29.1		3.1	30		1; 10; 100; 1000; 10000	99.59; 94.16; 94.73; 84.52; 64.67	103.55; 84.25; 13.8; 2.08; 2.18
Venetoclax	Apoptotic modulator	10000000	2.76114e+08		0	0.3		0.1; 1; 10; 100; 1000	104.95; 98.44; 106.74; 107.7; 96.22	108.43; 96.39; 109.68; 94.59; 87.56
